# Supplementary material for: ﻿Molecular phylogenetics uncovers two new species in the genus Phyllobates (Anura, Dendrobatidae): the terrible frog gets two new sisters
Source: Zookeys. 2024 Sep 16;1212:217–40. doi: 10.3897/zookeys.1212.126733 (PMC11420536; doi:10.3897/zookeys.1212.126733)
Supplement: XML Treatment for Phyllobates samperi [file zookeys.1212.126733-treatment1.xml]

<!DOCTYPE tp:taxon-treatment
  PUBLIC "-//TaxonX//DTD Taxonomic Treatment Publishing DTD v0 20100105//EN" "tax-treatment-NSO.dtd">
<tp:taxon-treatment xmlns:tp="http://www.plazi.org/taxpub"><tp:treatment-meta><kwd-group><label>Taxon classification</label><kwd>
                <named-content content-type="kingdom">Animalia</named-content>
              </kwd><kwd>
                <named-content content-type="order">Anura</named-content>
              </kwd><kwd>
                <named-content content-type="family">Dendrobatidae</named-content>
              </kwd></kwd-group><mixed-citation publication-type="journal"><person-group><name><surname>Amézquita</surname><given-names>Adolfo</given-names></name><name><surname>Vargas-Salinas</surname><given-names>Fernando</given-names></name><name><surname>Ramos</surname><given-names>Iván</given-names></name><name><surname>Palacios-Rodríguez</surname><given-names>Pablo</given-names></name><name><surname>Salazar</surname><given-names>Erika Nathalia</given-names></name><name><surname>Quiroz</surname><given-names>Michelle</given-names></name><name><surname>Bolívar</surname><given-names>Wilmar</given-names></name><name><surname>Galindo-Uribe</surname><given-names>Diana M.</given-names></name><name><surname>Mazariegos-H</surname><given-names>Luis A.</given-names></name></person-group><article-title>﻿Molecular phylogenetics uncovers two new species in the genus <italic><tp:taxon-name><tp:taxon-name-part taxon-name-part-type="genus" reg="Phyllobates">Phyllobates</tp:taxon-name-part></tp:taxon-name></italic> (<tp:taxon-name><tp:taxon-name-part taxon-name-part-type="order">Anura</tp:taxon-name-part></tp:taxon-name>, <tp:taxon-name><tp:taxon-name-part taxon-name-part-type="family">Dendrobatidae</tp:taxon-name-part></tp:taxon-name>): the terrible frog gets two new sisters</article-title><source>Zookeys</source><day>16</day><month>09</month><year>2024</year><volume>1212</volume><fpage>217</fpage><lpage>240</lpage><pub-id pub-id-type="doi">10.3897/zookeys.1212.126733</pub-id></mixed-citation></tp:treatment-meta><tp:nomenclature><label>﻿</label><tp:taxon-name>
              <object-id xmlns:xlink="http://www.w3.org/1999/xlink" content-type="arpha" xlink:type="simple">E7A7013D-5DA4-5550-A9ED-974B77792E91</object-id>
              <tp:taxon-name-part taxon-name-part-type="genus" reg="Phyllobates">Phyllobates</tp:taxon-name-part>
              <tp:taxon-name-part taxon-name-part-type="species" reg="samperi">samperi</tp:taxon-name-part>
              <object-id xmlns:xlink="http://www.w3.org/1999/xlink" content-type="zoobank" xlink:type="simple">https://zoobank.org/C36AEDD2-5E4C-4149-B579-7B7DB6C1A144</object-id>
            </tp:taxon-name><tp:taxon-authority>
              
                
                sp.
               nov.</tp:taxon-authority><xref ref-type="fig" rid="F4">Figs 4</xref><xref ref-type="fig" rid="F5">, 5</xref><xref ref-type="fig" rid="F6">, 6</xref><xref ref-type="fig" rid="F7">, 7</xref><tp:nomenclature-citation-list><tp:nomenclature-citation><tp:taxon-name>
                  <tp:taxon-name-part taxon-name-part-type="genus" reg="Phyllobates">P.</tp:taxon-name-part>
                  <tp:taxon-name-part taxon-name-part-type="species" reg="aurotaenia">aurotaenia</tp:taxon-name-part>
                </tp:taxon-name><comment>: <xref ref-type="bibr" rid="B41">Silverstone 1976</xref>: 23; USNM-145105, USNM-145106.</comment></tp:nomenclature-citation><tp:nomenclature-citation><tp:taxon-name>
                  <tp:taxon-name-part taxon-name-part-type="genus" reg="Phyllobates">P.</tp:taxon-name-part>
                  <tp:taxon-name-part taxon-name-part-type="species" reg="aurotaenia">aurotaenia</tp:taxon-name-part>
                </tp:taxon-name><comment>: <xref ref-type="bibr" rid="B26">Márquez et al. 2020</xref>: 3703–3714, figs 1–5; South.</comment></tp:nomenclature-citation></tp:nomenclature-citation-list></tp:nomenclature><tp:treatment-sec sec-type="type material" id="SECID0EJXAG"><title>Type material.</title><p><bold><italic>Holotype</italic></bold> • Adult male. Field original label: 16B. Museum ID: <named-content xmlns:xlink="http://www.w3.org/1999/xlink" content-type="dwc:institutional_code" xlink:title="Amphibian Collection of the C.J. Marinkelle Museum of Natural History at Universidad de los Andes" xlink:href="http://grbio.org/institution/la-universidad-de-los-andes" xlink:type="simple">ANDES-A</named-content> 3673. Type locality in Colombia, Valle del Cauca, municipality of Buenaventura, 3.84°, -77.20°, 10 m elevation, in the village of Piangüita, within a patch of moderately disturbed rainforest, amidst the leaf litter, July 2020. Collected by Adolfo Amézquita. Advertisement calls of this male (Fig. <xref ref-type="fig" rid="F4">4</xref>) were recorded immediately before the capture. Measurements of this individual are in Table <xref ref-type="table" rid="T2">2</xref>. <bold><italic>Paratopotypes</italic></bold> • Twelve males, two females and three non-sexed individuals. <named-content xmlns:xlink="http://www.w3.org/1999/xlink" content-type="dwc:institutional_code" xlink:title="Amphibian Collection of the C.J. Marinkelle Museum of Natural History at Universidad de los Andes" xlink:href="http://grbio.org/institution/la-universidad-de-los-andes" xlink:type="simple">ANDES-A</named-content> 3666–72, and UVC 15332 from the type locality, collected by Adolfo Amézquita and Fernando Vargas-Salinas, in July 2010 (ANDES 3666–72), and previously by Fernando Castro-Herrera in April 2005 (UVC-H 15332). <bold><italic>Paratypes</italic></bold> • Seven non-sexed individuals. <named-content xmlns:xlink="http://www.w3.org/1999/xlink" content-type="dwc:institutional_code" xlink:title="Amphibian Collection of the C.J. Marinkelle Museum of Natural History at Universidad de los Andes" xlink:href="http://grbio.org/institution/la-universidad-de-los-andes" xlink:type="simple">ANDES-A</named-content> 3675–78, 3680–81 from Colombia, Valle del Cauca, municipality of Buenaventura, Magüipi. <named-content xmlns:xlink="http://www.w3.org/1999/xlink" content-type="dwc:institutional_code" xlink:title="Amphibian Collection of the C.J. Marinkelle Museum of Natural History at Universidad de los Andes" xlink:href="http://grbio.org/institution/la-universidad-de-los-andes" xlink:type="simple">ANDES-A</named-content> 3679 from Chucheros and <named-content xmlns:xlink="http://www.w3.org/1999/xlink" content-type="dwc:institutional_code" xlink:title="Amphibian Collection of the C.J. Marinkelle Museum of Natural History at Universidad de los Andes" xlink:href="http://grbio.org/institution/la-universidad-de-los-andes" xlink:type="simple">ANDES-A</named-content> 3674 from the vicinities of San Cipriano, same municipality in both cases, collected in July–August of 2011 by Fernando Vargas-Salinas. UVC 7878–79, collected in Bajo Calima, Buenaventura in March of 1985, and UVC 8849 collected in Bahía Málaga, Buenaventura in March of 1985 by Fernando Castro-Herrera. Measurements of these individuals are presented in Table <xref ref-type="table" rid="T2">2</xref>. <abbrev xmlns:xlink="http://www.w3.org/1999/xlink" xlink:title="Herpetological Museum, Universidad de Antioquia" id="ABBRID0E1YAG" xlink:type="simple">MHUA</abbrev>-A 13245 and <abbrev xmlns:xlink="http://www.w3.org/1999/xlink" xlink:title="Herpetological Museum, Universidad de Antioquia" id="ABBRID0E5YAG" xlink:type="simple">MHUA</abbrev>-A 13273 from Colombia, Valle del Cauca, Buenaventura, Magüipi, collected by Juan Manuel Daza.</p><fig id="F4" position="float" orientation="portrait"><object-id xmlns:xlink="http://www.w3.org/1999/xlink" content-type="doi" xlink:type="simple">10.3897/zookeys.1212.126733.figure4</object-id><object-id xmlns:xlink="http://www.w3.org/1999/xlink" content-type="arpha" xlink:type="simple">C4FB713D-8DAB-575C-B069-82CFE0C6ED54</object-id><label>Figure 4.</label><caption><p>Dorsal and ventral view of <italic><tp:taxon-name><tp:taxon-name-part taxon-name-part-type="genus" reg="Phyllobates">Phyllobates</tp:taxon-name-part></tp:taxon-name></italic> species in Colombia, including the narrow-banded (<italic><tp:taxon-name><tp:taxon-name-part taxon-name-part-type="genus" reg="Phyllobates">P.</tp:taxon-name-part><tp:taxon-name-part taxon-name-part-type="species" reg="aurotaenia">aurotaenia</tp:taxon-name-part></tp:taxon-name></italic> AT, Atrato in Fig. <xref ref-type="fig" rid="F1">1</xref>) and broad-banded (<italic><tp:taxon-name><tp:taxon-name-part taxon-name-part-type="genus" reg="Phyllobates">P.</tp:taxon-name-part><tp:taxon-name-part taxon-name-part-type="species" reg="aurotaenia">aurotaenia</tp:taxon-name-part></tp:taxon-name></italic> SJ, San Juan in Fig. <xref ref-type="fig" rid="F1">1</xref>) morphs of <italic><tp:taxon-name><tp:taxon-name-part taxon-name-part-type="genus" reg="Phyllobates">P.</tp:taxon-name-part><tp:taxon-name-part taxon-name-part-type="species" reg="aurotaenia">aurotaenia</tp:taxon-name-part></tp:taxon-name></italic>. The tree topology follows the results depicted in Fig. <xref ref-type="fig" rid="F1">1</xref>.</p></caption><graphic xmlns:xlink="http://www.w3.org/1999/xlink" xlink:href="zookeys-1212-217_article-126733__-g004.jpg" position="float" orientation="portrait" xlink:type="simple" id="oo_1135004.jpg"><uri content-type="original_file" xlink:type="simple">https://binary.pensoft.net/fig/1135004</uri></graphic></fig><table-wrap id="T2" position="float" orientation="portrait"><label>Table 2.</label><caption><p>Morphometry. Body measurements and sex of collected individuals of the new species that are described herein. HT denotes holotype. See Materials and methods for abbreviations.</p></caption><table id="TID0EVJAI" rules="all"><tbody><tr><th rowspan="1" colspan="1">Species</th><th rowspan="1" colspan="1">ID</th><th rowspan="1" colspan="1">Sex</th><th rowspan="1" colspan="1">
                      <abbrev xmlns:xlink="http://www.w3.org/1999/xlink" xlink:title="snout-to-vent length" id="ABBRID0E42AG" xlink:type="simple">SVL</abbrev>
                    </th><th rowspan="1" colspan="1">
                      <abbrev xmlns:xlink="http://www.w3.org/1999/xlink" xlink:title="femur length from flexed knee to groin" id="ABBRID0EF3AG" xlink:type="simple">FL</abbrev>
                    </th><th rowspan="1" colspan="1">
                      <abbrev xmlns:xlink="http://www.w3.org/1999/xlink" xlink:title="tibia length between heel and outer surface of flexed knee" id="ABBRID0EN3AG" xlink:type="simple">TL</abbrev>
                    </th><th rowspan="1" colspan="1">
                      <abbrev xmlns:xlink="http://www.w3.org/1999/xlink" xlink:title="greatest body width, measured under armpits" id="ABBRID0EV3AG" xlink:type="simple">GBW</abbrev>
                    </th><th rowspan="1" colspan="1">
                      <abbrev xmlns:xlink="http://www.w3.org/1999/xlink" xlink:title="head width between angles of jaws" id="ABBRID0E43AG" xlink:type="simple">HW</abbrev>
                    </th><th rowspan="1" colspan="1">
                      <abbrev xmlns:xlink="http://www.w3.org/1999/xlink" xlink:title="head length from tip of snout to angle of jaw" id="ABBRID0EF4AG" xlink:type="simple">HL</abbrev>
                    </th><th rowspan="1" colspan="1">
                      <abbrev xmlns:xlink="http://www.w3.org/1999/xlink" xlink:title="horizontal eye length" id="ABBRID0EN4AG" xlink:type="simple">EL</abbrev>
                    </th><th rowspan="1" colspan="1">
                      <abbrev xmlns:xlink="http://www.w3.org/1999/xlink" xlink:title="internarinal distance" id="ABBRID0EV4AG" xlink:type="simple">IN</abbrev>
                    </th><th rowspan="1" colspan="1">
                      <abbrev xmlns:xlink="http://www.w3.org/1999/xlink" xlink:title="interorbital distance" id="ABBRID0E44AG" xlink:type="simple">IOD</abbrev>
                    </th><th rowspan="1" colspan="1">
                      <abbrev xmlns:xlink="http://www.w3.org/1999/xlink" xlink:title="distance from centre of naris to anterior edge of the eye" id="ABBRID0EF5AG" xlink:type="simple">NED</abbrev>
                    </th><th rowspan="1" colspan="1">
                      <abbrev xmlns:xlink="http://www.w3.org/1999/xlink" xlink:title="horizontal diameter of the tympanum" id="ABBRID0EN5AG" xlink:type="simple">HDT</abbrev>
                    </th><th rowspan="1" colspan="1">
                      <abbrev xmlns:xlink="http://www.w3.org/1999/xlink" xlink:title="left-hand length from palmar tubercle to longest (third) finger" id="ABBRID0EV5AG" xlink:type="simple">HaL</abbrev>
                    </th><th rowspan="1" colspan="1">
                      <abbrev xmlns:xlink="http://www.w3.org/1999/xlink" xlink:title="left foot length from inner metatarsal tubercle to longest (fourth) finger" id="ABBRID0E45AG" xlink:type="simple">FoL</abbrev>
                    </th></tr><tr><td rowspan="1" colspan="1"><italic><tp:taxon-name><tp:taxon-name-part taxon-name-part-type="genus" reg="Phyllobates">P.</tp:taxon-name-part><tp:taxon-name-part taxon-name-part-type="species" reg="samperi">samperi</tp:taxon-name-part></tp:taxon-name></italic> sp. nov.</td><td rowspan="1" colspan="1"><named-content xmlns:xlink="http://www.w3.org/1999/xlink" content-type="dwc:institutional_code" xlink:title="Amphibian Collection of the C.J. Marinkelle Museum of Natural History at Universidad de los Andes" xlink:href="http://grbio.org/institution/la-universidad-de-los-andes" xlink:type="simple">ANDES-A</named-content> 3673 (HT)</td><td rowspan="1" colspan="1">M</td><td rowspan="1" colspan="1">24.0</td><td rowspan="1" colspan="1">11.8</td><td rowspan="1" colspan="1">13.7</td><td rowspan="1" colspan="1">9.0</td><td rowspan="1" colspan="1">8.3</td><td rowspan="1" colspan="1">9.3</td><td rowspan="1" colspan="1">3.3</td><td rowspan="1" colspan="1">3.2</td><td rowspan="1" colspan="1">5.1</td><td rowspan="1" colspan="1">2.4</td><td rowspan="1" colspan="1">2.8</td><td rowspan="1" colspan="1">6.2</td><td rowspan="1" colspan="1">10.4</td></tr><tr><td rowspan="1" colspan="1"><italic><tp:taxon-name><tp:taxon-name-part taxon-name-part-type="genus" reg="Phyllobates">P.</tp:taxon-name-part><tp:taxon-name-part taxon-name-part-type="species" reg="samperi">samperi</tp:taxon-name-part></tp:taxon-name></italic> sp. nov.</td><td rowspan="1" colspan="1">UVC-H 7878</td><td rowspan="1" colspan="1">F</td><td rowspan="1" colspan="1">27.0</td><td rowspan="1" colspan="1">11.2</td><td rowspan="1" colspan="1">13.6</td><td rowspan="1" colspan="1">8.2</td><td rowspan="1" colspan="1">8.6</td><td rowspan="1" colspan="1">9.2</td><td rowspan="1" colspan="1">3.4</td><td rowspan="1" colspan="1">3.6</td><td rowspan="1" colspan="1">5.8</td><td rowspan="1" colspan="1">3.2</td><td rowspan="1" colspan="1">1.8</td><td rowspan="1" colspan="1">6.5</td><td rowspan="1" colspan="1">12.5</td></tr><tr><td rowspan="1" colspan="1"><italic><tp:taxon-name><tp:taxon-name-part taxon-name-part-type="genus" reg="Phyllobates">P.</tp:taxon-name-part><tp:taxon-name-part taxon-name-part-type="species" reg="samperi">samperi</tp:taxon-name-part></tp:taxon-name></italic> sp. nov.</td><td rowspan="1" colspan="1">UVC-H 7879</td><td rowspan="1" colspan="1">M</td><td rowspan="1" colspan="1">21.7</td><td rowspan="1" colspan="1">9.0</td><td rowspan="1" colspan="1">11.5</td><td rowspan="1" colspan="1">7.7</td><td rowspan="1" colspan="1">6.5</td><td rowspan="1" colspan="1">7.6</td><td rowspan="1" colspan="1">3.5</td><td rowspan="1" colspan="1">2.4</td><td rowspan="1" colspan="1">5.9</td><td rowspan="1" colspan="1">2.4</td><td rowspan="1" colspan="1">1.4</td><td rowspan="1" colspan="1">5.7</td><td rowspan="1" colspan="1">9.7</td></tr><tr><td rowspan="1" colspan="1"><italic><tp:taxon-name><tp:taxon-name-part taxon-name-part-type="genus" reg="Phyllobates">P.</tp:taxon-name-part><tp:taxon-name-part taxon-name-part-type="species" reg="samperi">samperi</tp:taxon-name-part></tp:taxon-name></italic> sp. nov.</td><td rowspan="1" colspan="1">UVC-H 8849</td><td rowspan="1" colspan="1">–</td><td rowspan="1" colspan="1">23.1</td><td rowspan="1" colspan="1">9.5</td><td rowspan="1" colspan="1">11.5</td><td rowspan="1" colspan="1">7.2</td><td rowspan="1" colspan="1">7.4</td><td rowspan="1" colspan="1">8.1</td><td rowspan="1" colspan="1">3.3</td><td rowspan="1" colspan="1">3.7</td><td rowspan="1" colspan="1">5.0</td><td rowspan="1" colspan="1">2.4</td><td rowspan="1" colspan="1">1.1</td><td rowspan="1" colspan="1">6.1</td><td rowspan="1" colspan="1">10.9</td></tr><tr><td rowspan="1" colspan="1"><italic><tp:taxon-name><tp:taxon-name-part taxon-name-part-type="genus" reg="Phyllobates">P.</tp:taxon-name-part><tp:taxon-name-part taxon-name-part-type="species" reg="samperi">samperi</tp:taxon-name-part></tp:taxon-name></italic> sp. nov.</td><td rowspan="1" colspan="1">UVC-H 15332</td><td rowspan="1" colspan="1">M</td><td rowspan="1" colspan="1">21.5</td><td rowspan="1" colspan="1">8.0</td><td rowspan="1" colspan="1">11.6</td><td rowspan="1" colspan="1">6.9</td><td rowspan="1" colspan="1">6.4</td><td rowspan="1" colspan="1">8.5</td><td rowspan="1" colspan="1">2.7</td><td rowspan="1" colspan="1">3.2</td><td rowspan="1" colspan="1">4.2</td><td rowspan="1" colspan="1">2.5</td><td rowspan="1" colspan="1">1.9</td><td rowspan="1" colspan="1">5.5</td><td rowspan="1" colspan="1">9.4</td></tr><tr><td rowspan="1" colspan="1"><italic><tp:taxon-name><tp:taxon-name-part taxon-name-part-type="genus" reg="Phyllobates">P.</tp:taxon-name-part><tp:taxon-name-part taxon-name-part-type="species" reg="samperi">samperi</tp:taxon-name-part></tp:taxon-name></italic> sp. nov.</td><td rowspan="1" colspan="1"><named-content xmlns:xlink="http://www.w3.org/1999/xlink" content-type="dwc:institutional_code" xlink:title="Amphibian Collection of the C.J. Marinkelle Museum of Natural History at Universidad de los Andes" xlink:href="http://grbio.org/institution/la-universidad-de-los-andes" xlink:type="simple">ANDES-A</named-content> 3679</td><td rowspan="1" colspan="1">M</td><td rowspan="1" colspan="1">26.5</td><td rowspan="1" colspan="1">10.6</td><td rowspan="1" colspan="1">12.7</td><td rowspan="1" colspan="1">7.4</td><td rowspan="1" colspan="1">8.9</td><td rowspan="1" colspan="1">8.0</td><td rowspan="1" colspan="1">3.1</td><td rowspan="1" colspan="1">2.7</td><td rowspan="1" colspan="1">5.8</td><td rowspan="1" colspan="1">2.7</td><td rowspan="1" colspan="1">1.3</td><td rowspan="1" colspan="1">5.8</td><td rowspan="1" colspan="1">9.5</td></tr><tr><td rowspan="1" colspan="1"><italic><tp:taxon-name><tp:taxon-name-part taxon-name-part-type="genus" reg="Phyllobates">P.</tp:taxon-name-part><tp:taxon-name-part taxon-name-part-type="species" reg="samperi">samperi</tp:taxon-name-part></tp:taxon-name></italic> sp. nov.</td><td rowspan="1" colspan="1"><named-content xmlns:xlink="http://www.w3.org/1999/xlink" content-type="dwc:institutional_code" xlink:title="Amphibian Collection of the C.J. Marinkelle Museum of Natural History at Universidad de los Andes" xlink:href="http://grbio.org/institution/la-universidad-de-los-andes" xlink:type="simple">ANDES-A</named-content> 3678</td><td rowspan="1" colspan="1">–</td><td rowspan="1" colspan="1">25.9</td><td rowspan="1" colspan="1">9.3</td><td rowspan="1" colspan="1">12.8</td><td rowspan="1" colspan="1">8.1</td><td rowspan="1" colspan="1">7.8</td><td rowspan="1" colspan="1">8.0</td><td rowspan="1" colspan="1">2.7</td><td rowspan="1" colspan="1">2.7</td><td rowspan="1" colspan="1">4.4</td><td rowspan="1" colspan="1">2.5</td><td rowspan="1" colspan="1">1.2</td><td rowspan="1" colspan="1">5.6</td><td rowspan="1" colspan="1">11.1</td></tr><tr><td rowspan="1" colspan="1"><italic><tp:taxon-name><tp:taxon-name-part taxon-name-part-type="genus" reg="Phyllobates">P.</tp:taxon-name-part><tp:taxon-name-part taxon-name-part-type="species" reg="samperi">samperi</tp:taxon-name-part></tp:taxon-name></italic> sp. nov.</td><td rowspan="1" colspan="1"><named-content xmlns:xlink="http://www.w3.org/1999/xlink" content-type="dwc:institutional_code" xlink:title="Amphibian Collection of the C.J. Marinkelle Museum of Natural History at Universidad de los Andes" xlink:href="http://grbio.org/institution/la-universidad-de-los-andes" xlink:type="simple">ANDES-A</named-content> 3677</td><td rowspan="1" colspan="1">–</td><td rowspan="1" colspan="1">26.1</td><td rowspan="1" colspan="1">10.8</td><td rowspan="1" colspan="1">13.9</td><td rowspan="1" colspan="1">8.9</td><td rowspan="1" colspan="1">7.7</td><td rowspan="1" colspan="1">9.2</td><td rowspan="1" colspan="1">3.1</td><td rowspan="1" colspan="1">2.8</td><td rowspan="1" colspan="1">5.7</td><td rowspan="1" colspan="1">2.6</td><td rowspan="1" colspan="1">1.1</td><td rowspan="1" colspan="1">6.1</td><td rowspan="1" colspan="1">11.0</td></tr><tr><td rowspan="1" colspan="1"><italic><tp:taxon-name><tp:taxon-name-part taxon-name-part-type="genus" reg="Phyllobates">P.</tp:taxon-name-part><tp:taxon-name-part taxon-name-part-type="species" reg="samperi">samperi</tp:taxon-name-part></tp:taxon-name></italic> sp. nov.</td><td rowspan="1" colspan="1"><named-content xmlns:xlink="http://www.w3.org/1999/xlink" content-type="dwc:institutional_code" xlink:title="Amphibian Collection of the C.J. Marinkelle Museum of Natural History at Universidad de los Andes" xlink:href="http://grbio.org/institution/la-universidad-de-los-andes" xlink:type="simple">ANDES-A</named-content> 3676</td><td rowspan="1" colspan="1">M</td><td rowspan="1" colspan="1">25.6</td><td rowspan="1" colspan="1">10.6</td><td rowspan="1" colspan="1">12.6</td><td rowspan="1" colspan="1">9.2</td><td rowspan="1" colspan="1">7.7</td><td rowspan="1" colspan="1">8.0</td><td rowspan="1" colspan="1">2.5</td><td rowspan="1" colspan="1">3.0</td><td rowspan="1" colspan="1">4.7</td><td rowspan="1" colspan="1">2.5</td><td rowspan="1" colspan="1">1.2</td><td rowspan="1" colspan="1">6.2</td><td rowspan="1" colspan="1">11.0</td></tr><tr><td rowspan="1" colspan="1"><italic><tp:taxon-name><tp:taxon-name-part taxon-name-part-type="genus" reg="Phyllobates">P.</tp:taxon-name-part><tp:taxon-name-part taxon-name-part-type="species" reg="samperi">samperi</tp:taxon-name-part></tp:taxon-name></italic> sp. nov.</td><td rowspan="1" colspan="1"><named-content xmlns:xlink="http://www.w3.org/1999/xlink" content-type="dwc:institutional_code" xlink:title="Amphibian Collection of the C.J. Marinkelle Museum of Natural History at Universidad de los Andes" xlink:href="http://grbio.org/institution/la-universidad-de-los-andes" xlink:type="simple">ANDES-A</named-content> 3675</td><td rowspan="1" colspan="1">M</td><td rowspan="1" colspan="1">25.4</td><td rowspan="1" colspan="1">9.2</td><td rowspan="1" colspan="1">11.2</td><td rowspan="1" colspan="1">9.3</td><td rowspan="1" colspan="1">8.9</td><td rowspan="1" colspan="1">9.3</td><td rowspan="1" colspan="1">3.9</td><td rowspan="1" colspan="1">2.8</td><td rowspan="1" colspan="1">4.6</td><td rowspan="1" colspan="1">2.6</td><td rowspan="1" colspan="1">1.2</td><td rowspan="1" colspan="1">5.8</td><td rowspan="1" colspan="1">10.7</td></tr><tr><td rowspan="1" colspan="1"><italic><tp:taxon-name><tp:taxon-name-part taxon-name-part-type="genus" reg="Phyllobates">P.</tp:taxon-name-part><tp:taxon-name-part taxon-name-part-type="species" reg="samperi">samperi</tp:taxon-name-part></tp:taxon-name></italic> sp. nov.</td><td rowspan="1" colspan="1"><named-content xmlns:xlink="http://www.w3.org/1999/xlink" content-type="dwc:institutional_code" xlink:title="Amphibian Collection of the C.J. Marinkelle Museum of Natural History at Universidad de los Andes" xlink:href="http://grbio.org/institution/la-universidad-de-los-andes" xlink:type="simple">ANDES-A</named-content> 3674</td><td rowspan="1" colspan="1">M</td><td rowspan="1" colspan="1">25.7</td><td rowspan="1" colspan="1">9.2</td><td rowspan="1" colspan="1">12.8</td><td rowspan="1" colspan="1">9.3</td><td rowspan="1" colspan="1">8.0</td><td rowspan="1" colspan="1">8.0</td><td rowspan="1" colspan="1">3.9</td><td rowspan="1" colspan="1">3.0</td><td rowspan="1" colspan="1">5.7</td><td rowspan="1" colspan="1">2.5</td><td rowspan="1" colspan="1">1.1</td><td rowspan="1" colspan="1">5.7</td><td rowspan="1" colspan="1">11.1</td></tr><tr><td rowspan="1" colspan="1"><italic><tp:taxon-name><tp:taxon-name-part taxon-name-part-type="genus" reg="Phyllobates">P.</tp:taxon-name-part><tp:taxon-name-part taxon-name-part-type="species" reg="samperi">samperi</tp:taxon-name-part></tp:taxon-name></italic> sp. nov.</td><td rowspan="1" colspan="1"><named-content xmlns:xlink="http://www.w3.org/1999/xlink" content-type="dwc:institutional_code" xlink:title="Amphibian Collection of the C.J. Marinkelle Museum of Natural History at Universidad de los Andes" xlink:href="http://grbio.org/institution/la-universidad-de-los-andes" xlink:type="simple">ANDES-A</named-content> 3666</td><td rowspan="1" colspan="1">M</td><td rowspan="1" colspan="1">24.1</td><td rowspan="1" colspan="1">12.3</td><td rowspan="1" colspan="1">12.4</td><td rowspan="1" colspan="1">7.7</td><td rowspan="1" colspan="1">7.5</td><td rowspan="1" colspan="1">9.2</td><td rowspan="1" colspan="1">3.6</td><td rowspan="1" colspan="1">2.4</td><td rowspan="1" colspan="1">5.7</td><td rowspan="1" colspan="1">2.0</td><td rowspan="1" colspan="1">2.8</td><td rowspan="1" colspan="1">7.1</td><td rowspan="1" colspan="1">12.4</td></tr><tr><td rowspan="1" colspan="1"><italic><tp:taxon-name><tp:taxon-name-part taxon-name-part-type="genus" reg="Phyllobates">P.</tp:taxon-name-part><tp:taxon-name-part taxon-name-part-type="species" reg="samperi">samperi</tp:taxon-name-part></tp:taxon-name></italic> sp. nov.</td><td rowspan="1" colspan="1"><named-content xmlns:xlink="http://www.w3.org/1999/xlink" content-type="dwc:institutional_code" xlink:title="Amphibian Collection of the C.J. Marinkelle Museum of Natural History at Universidad de los Andes" xlink:href="http://grbio.org/institution/la-universidad-de-los-andes" xlink:type="simple">ANDES-A</named-content> 3667</td><td rowspan="1" colspan="1">M</td><td rowspan="1" colspan="1">25.6</td><td rowspan="1" colspan="1">10.2</td><td rowspan="1" colspan="1">13.8</td><td rowspan="1" colspan="1">9.8</td><td rowspan="1" colspan="1">8.6</td><td rowspan="1" colspan="1">9.9</td><td rowspan="1" colspan="1">3.8</td><td rowspan="1" colspan="1">3.7</td><td rowspan="1" colspan="1">5.9</td><td rowspan="1" colspan="1">2.5</td><td rowspan="1" colspan="1">2.8</td><td rowspan="1" colspan="1">6.4</td><td rowspan="1" colspan="1">11.2</td></tr><tr><td rowspan="1" colspan="1"><italic><tp:taxon-name><tp:taxon-name-part taxon-name-part-type="genus" reg="Phyllobates">P.</tp:taxon-name-part><tp:taxon-name-part taxon-name-part-type="species" reg="samperi">samperi</tp:taxon-name-part></tp:taxon-name></italic> sp. nov.</td><td rowspan="1" colspan="1"><named-content xmlns:xlink="http://www.w3.org/1999/xlink" content-type="dwc:institutional_code" xlink:title="Amphibian Collection of the C.J. Marinkelle Museum of Natural History at Universidad de los Andes" xlink:href="http://grbio.org/institution/la-universidad-de-los-andes" xlink:type="simple">ANDES-A</named-content> 3668</td><td rowspan="1" colspan="1">M</td><td rowspan="1" colspan="1">25.9</td><td rowspan="1" colspan="1">11.6</td><td rowspan="1" colspan="1">12.4</td><td rowspan="1" colspan="1">8.7</td><td rowspan="1" colspan="1">7.6</td><td rowspan="1" colspan="1">9.5</td><td rowspan="1" colspan="1">3.5</td><td rowspan="1" colspan="1">3.4</td><td rowspan="1" colspan="1">6.4</td><td rowspan="1" colspan="1">2.4</td><td rowspan="1" colspan="1">2.8</td><td rowspan="1" colspan="1">6.3</td><td rowspan="1" colspan="1">10.0</td></tr><tr><td rowspan="1" colspan="1"><italic><tp:taxon-name><tp:taxon-name-part taxon-name-part-type="genus" reg="Phyllobates">P.</tp:taxon-name-part><tp:taxon-name-part taxon-name-part-type="species" reg="samperi">samperi</tp:taxon-name-part></tp:taxon-name></italic> sp. nov.</td><td rowspan="1" colspan="1"><named-content xmlns:xlink="http://www.w3.org/1999/xlink" content-type="dwc:institutional_code" xlink:title="Amphibian Collection of the C.J. Marinkelle Museum of Natural History at Universidad de los Andes" xlink:href="http://grbio.org/institution/la-universidad-de-los-andes" xlink:type="simple">ANDES-A</named-content> 3669</td><td rowspan="1" colspan="1">M</td><td rowspan="1" colspan="1">25.0</td><td rowspan="1" colspan="1">11.2</td><td rowspan="1" colspan="1">14.4</td><td rowspan="1" colspan="1">7.2</td><td rowspan="1" colspan="1">7.6</td><td rowspan="1" colspan="1">8.5</td><td rowspan="1" colspan="1">3.3</td><td rowspan="1" colspan="1">3.7</td><td rowspan="1" colspan="1">5.8</td><td rowspan="1" colspan="1">3.6</td><td rowspan="1" colspan="1">2.7</td><td rowspan="1" colspan="1">6.5</td><td rowspan="1" colspan="1">11.0</td></tr><tr><td rowspan="1" colspan="1"><italic><tp:taxon-name><tp:taxon-name-part taxon-name-part-type="genus" reg="Phyllobates">P.</tp:taxon-name-part><tp:taxon-name-part taxon-name-part-type="species" reg="samperi">samperi</tp:taxon-name-part></tp:taxon-name></italic> sp. nov.</td><td rowspan="1" colspan="1"><named-content xmlns:xlink="http://www.w3.org/1999/xlink" content-type="dwc:institutional_code" xlink:title="Amphibian Collection of the C.J. Marinkelle Museum of Natural History at Universidad de los Andes" xlink:href="http://grbio.org/institution/la-universidad-de-los-andes" xlink:type="simple">ANDES-A</named-content> 3670</td><td rowspan="1" colspan="1">F</td><td rowspan="1" colspan="1">27.0</td><td rowspan="1" colspan="1">10.7</td><td rowspan="1" colspan="1">13.7</td><td rowspan="1" colspan="1">8.6</td><td rowspan="1" colspan="1">8.2</td><td rowspan="1" colspan="1">9.0</td><td rowspan="1" colspan="1">3.2</td><td rowspan="1" colspan="1">3.0</td><td rowspan="1" colspan="1">5.5</td><td rowspan="1" colspan="1">2.5</td><td rowspan="1" colspan="1">2.9</td><td rowspan="1" colspan="1">6.4</td><td rowspan="1" colspan="1">11.9</td></tr><tr><td rowspan="1" colspan="1"><italic><tp:taxon-name><tp:taxon-name-part taxon-name-part-type="genus" reg="Phyllobates">P.</tp:taxon-name-part><tp:taxon-name-part taxon-name-part-type="species" reg="samperi">samperi</tp:taxon-name-part></tp:taxon-name></italic> sp. nov.</td><td rowspan="1" colspan="1"><named-content xmlns:xlink="http://www.w3.org/1999/xlink" content-type="dwc:institutional_code" xlink:title="Amphibian Collection of the C.J. Marinkelle Museum of Natural History at Universidad de los Andes" xlink:href="http://grbio.org/institution/la-universidad-de-los-andes" xlink:type="simple">ANDES-A</named-content> 3671</td><td rowspan="1" colspan="1">M</td><td rowspan="1" colspan="1">24.5</td><td rowspan="1" colspan="1">11.3</td><td rowspan="1" colspan="1">13.6</td><td rowspan="1" colspan="1">7.1</td><td rowspan="1" colspan="1">7.2</td><td rowspan="1" colspan="1">8.7</td><td rowspan="1" colspan="1">3.3</td><td rowspan="1" colspan="1">4.3</td><td rowspan="1" colspan="1">5.4</td><td rowspan="1" colspan="1">2.4</td><td rowspan="1" colspan="1">2.8</td><td rowspan="1" colspan="1">6.1</td><td rowspan="1" colspan="1">11.8</td></tr><tr><td rowspan="1" colspan="1"><italic><tp:taxon-name><tp:taxon-name-part taxon-name-part-type="genus" reg="Phyllobates">P.</tp:taxon-name-part><tp:taxon-name-part taxon-name-part-type="species" reg="samperi">samperi</tp:taxon-name-part></tp:taxon-name></italic> sp. nov.</td><td rowspan="1" colspan="1"><named-content xmlns:xlink="http://www.w3.org/1999/xlink" content-type="dwc:institutional_code" xlink:title="Amphibian Collection of the C.J. Marinkelle Museum of Natural History at Universidad de los Andes" xlink:href="http://grbio.org/institution/la-universidad-de-los-andes" xlink:type="simple">ANDES-A</named-content> 3672</td><td rowspan="1" colspan="1">–</td><td rowspan="1" colspan="1">24.5</td><td rowspan="1" colspan="1">11.7</td><td rowspan="1" colspan="1">12.3</td><td rowspan="1" colspan="1">7.1</td><td rowspan="1" colspan="1">7.4</td><td rowspan="1" colspan="1">9.9</td><td rowspan="1" colspan="1">3.3</td><td rowspan="1" colspan="1">3.0</td><td rowspan="1" colspan="1">5.2</td><td rowspan="1" colspan="1">2.6</td><td rowspan="1" colspan="1">2.8</td><td rowspan="1" colspan="1">5.8</td><td rowspan="1" colspan="1">11.9</td></tr><tr><td rowspan="1" colspan="1"/><td rowspan="1" colspan="1">Mean</td><td rowspan="1" colspan="1"/><td rowspan="1" colspan="1">25.0</td><td rowspan="1" colspan="1">10.5</td><td rowspan="1" colspan="1">12.8</td><td rowspan="1" colspan="1">8.2</td><td rowspan="1" colspan="1">7.8</td><td rowspan="1" colspan="1">8.8</td><td rowspan="1" colspan="1">3.3</td><td rowspan="1" colspan="1">3.1</td><td rowspan="1" colspan="1">5.4</td><td rowspan="1" colspan="1">2.6</td><td rowspan="1" colspan="1">2.0</td><td rowspan="1" colspan="1">6.1</td><td rowspan="1" colspan="1">11.0</td></tr><tr><td rowspan="1" colspan="1"/><td rowspan="1" colspan="1">SD</td><td rowspan="1" colspan="1"/><td rowspan="1" colspan="1">1.6</td><td rowspan="1" colspan="1">1.2</td><td rowspan="1" colspan="1">1.0</td><td rowspan="1" colspan="1">0.9</td><td rowspan="1" colspan="1">0.7</td><td rowspan="1" colspan="1">0.7</td><td rowspan="1" colspan="1">0.4</td><td rowspan="1" colspan="1">0.5</td><td rowspan="1" colspan="1">0.6</td><td rowspan="1" colspan="1">0.3</td><td rowspan="1" colspan="1">0.8</td><td rowspan="1" colspan="1">0.4</td><td rowspan="1" colspan="1">0.9</td></tr><tr><td rowspan="1" colspan="1"><italic><tp:taxon-name><tp:taxon-name-part taxon-name-part-type="genus" reg="Phyllobates">P.</tp:taxon-name-part><tp:taxon-name-part taxon-name-part-type="species" reg="bezosi">bezosi</tp:taxon-name-part></tp:taxon-name></italic> sp. nov.</td><td rowspan="1" colspan="1">AA_7242</td><td rowspan="1" colspan="1">–</td><td rowspan="1" colspan="1">32.9</td><td rowspan="1" colspan="1">15.5</td><td rowspan="1" colspan="1">17.0</td><td rowspan="1" colspan="1">13.0</td><td rowspan="1" colspan="1">11.5</td><td rowspan="1" colspan="1">8.9</td><td rowspan="1" colspan="1">4.8</td><td rowspan="1" colspan="1">3.3</td><td rowspan="1" colspan="1">4.1</td><td rowspan="1" colspan="1">3.2</td><td rowspan="1" colspan="1">3.1</td><td rowspan="1" colspan="1">10.4</td><td rowspan="1" colspan="1">16.2</td></tr><tr><td rowspan="1" colspan="1"><italic><tp:taxon-name><tp:taxon-name-part taxon-name-part-type="genus" reg="Phyllobates">P.</tp:taxon-name-part><tp:taxon-name-part taxon-name-part-type="species" reg="bezosi">bezosi</tp:taxon-name-part></tp:taxon-name></italic> sp. nov.</td><td rowspan="1" colspan="1">AA_7243</td><td rowspan="1" colspan="1">–</td><td rowspan="1" colspan="1">32.9</td><td rowspan="1" colspan="1">16.3</td><td rowspan="1" colspan="1">17.0</td><td rowspan="1" colspan="1">13.4</td><td rowspan="1" colspan="1">11.2</td><td rowspan="1" colspan="1">12.1</td><td rowspan="1" colspan="1">4.8</td><td rowspan="1" colspan="1">3.6</td><td rowspan="1" colspan="1">4.3</td><td rowspan="1" colspan="1">3.6</td><td rowspan="1" colspan="1">3.4</td><td rowspan="1" colspan="1">10.2</td><td rowspan="1" colspan="1">16.7</td></tr><tr><td rowspan="1" colspan="1"><italic><tp:taxon-name><tp:taxon-name-part taxon-name-part-type="genus" reg="Phyllobates">P.</tp:taxon-name-part><tp:taxon-name-part taxon-name-part-type="species" reg="bezosi">bezosi</tp:taxon-name-part></tp:taxon-name></italic> sp. nov.</td><td rowspan="1" colspan="1">AA_7244</td><td rowspan="1" colspan="1">–</td><td rowspan="1" colspan="1">35.3</td><td rowspan="1" colspan="1">15.4</td><td rowspan="1" colspan="1">16.7</td><td rowspan="1" colspan="1">12.2</td><td rowspan="1" colspan="1">11.6</td><td rowspan="1" colspan="1">10.5</td><td rowspan="1" colspan="1">4.5</td><td rowspan="1" colspan="1">3.8</td><td rowspan="1" colspan="1">4.9</td><td rowspan="1" colspan="1">4.7</td><td rowspan="1" colspan="1">3.2</td><td rowspan="1" colspan="1">9.4</td><td rowspan="1" colspan="1">17.4</td></tr><tr><td rowspan="1" colspan="1"><italic><tp:taxon-name><tp:taxon-name-part taxon-name-part-type="genus" reg="Phyllobates">P.</tp:taxon-name-part><tp:taxon-name-part taxon-name-part-type="species" reg="bezosi">bezosi</tp:taxon-name-part></tp:taxon-name></italic> sp. nov.</td><td rowspan="1" colspan="1">AA_7245</td><td rowspan="1" colspan="1">–</td><td rowspan="1" colspan="1">30.9</td><td rowspan="1" colspan="1">14.0</td><td rowspan="1" colspan="1">16.6</td><td rowspan="1" colspan="1">12.0</td><td rowspan="1" colspan="1">12.9</td><td rowspan="1" colspan="1">7.5</td><td rowspan="1" colspan="1">4.6</td><td rowspan="1" colspan="1">4.3</td><td rowspan="1" colspan="1">7.5</td><td rowspan="1" colspan="1">4.1</td><td rowspan="1" colspan="1">2.8</td><td rowspan="1" colspan="1">9.1</td><td rowspan="1" colspan="1">14.2</td></tr><tr><td rowspan="1" colspan="1"><italic><tp:taxon-name><tp:taxon-name-part taxon-name-part-type="genus" reg="Phyllobates">P.</tp:taxon-name-part><tp:taxon-name-part taxon-name-part-type="species" reg="bezosi">bezosi</tp:taxon-name-part></tp:taxon-name></italic> sp. nov.</td><td rowspan="1" colspan="1">CPZ-UV 9191 (HT)</td><td rowspan="1" colspan="1">M</td><td rowspan="1" colspan="1">32.6</td><td rowspan="1" colspan="1">16.2</td><td rowspan="1" colspan="1">17.6</td><td rowspan="1" colspan="1">10.9</td><td rowspan="1" colspan="1">10.8</td><td rowspan="1" colspan="1">9.4</td><td rowspan="1" colspan="1">4.8</td><td rowspan="1" colspan="1">4.5</td><td rowspan="1" colspan="1">3.4</td><td rowspan="1" colspan="1">3.1</td><td rowspan="1" colspan="1">2.6</td><td rowspan="1" colspan="1">8.9</td><td rowspan="1" colspan="1">15.2</td></tr><tr><td rowspan="1" colspan="1"><italic><tp:taxon-name><tp:taxon-name-part taxon-name-part-type="genus" reg="Phyllobates">P.</tp:taxon-name-part><tp:taxon-name-part taxon-name-part-type="species" reg="bezosi">bezosi</tp:taxon-name-part></tp:taxon-name></italic> sp. nov.</td><td rowspan="1" colspan="1">CPZ-UV 9192</td><td rowspan="1" colspan="1">M</td><td rowspan="1" colspan="1">34.2</td><td rowspan="1" colspan="1">16.4</td><td rowspan="1" colspan="1">18.5</td><td rowspan="1" colspan="1">11.1</td><td rowspan="1" colspan="1">11.6</td><td rowspan="1" colspan="1">10.5</td><td rowspan="1" colspan="1">5.2</td><td rowspan="1" colspan="1">5.3</td><td rowspan="1" colspan="1">3.3</td><td rowspan="1" colspan="1">3.6</td><td rowspan="1" colspan="1">2.6</td><td rowspan="1" colspan="1">10.2</td><td rowspan="1" colspan="1">16.4</td></tr><tr><td rowspan="1" colspan="1"><italic><tp:taxon-name><tp:taxon-name-part taxon-name-part-type="genus" reg="Phyllobates">P.</tp:taxon-name-part><tp:taxon-name-part taxon-name-part-type="species" reg="bezosi">bezosi</tp:taxon-name-part></tp:taxon-name></italic> sp. nov.</td><td rowspan="1" colspan="1">CPZ-UV 9193</td><td rowspan="1" colspan="1">M</td><td rowspan="1" colspan="1">35.0</td><td rowspan="1" colspan="1">17.1</td><td rowspan="1" colspan="1">18.2</td><td rowspan="1" colspan="1">12.2</td><td rowspan="1" colspan="1">12.3</td><td rowspan="1" colspan="1">10.5</td><td rowspan="1" colspan="1">5.0</td><td rowspan="1" colspan="1">5.2</td><td rowspan="1" colspan="1">3.4</td><td rowspan="1" colspan="1">3.1</td><td rowspan="1" colspan="1">2.6</td><td rowspan="1" colspan="1">9.2</td><td rowspan="1" colspan="1">16.9</td></tr><tr><td rowspan="1" colspan="1"><italic><tp:taxon-name><tp:taxon-name-part taxon-name-part-type="genus" reg="Phyllobates">P.</tp:taxon-name-part><tp:taxon-name-part taxon-name-part-type="species" reg="bezosi">bezosi</tp:taxon-name-part></tp:taxon-name></italic> sp. nov.</td><td rowspan="1" colspan="1">CPZ-UV 9194</td><td rowspan="1" colspan="1">M</td><td rowspan="1" colspan="1">32.3</td><td rowspan="1" colspan="1">16.0</td><td rowspan="1" colspan="1">17.6</td><td rowspan="1" colspan="1">12.0</td><td rowspan="1" colspan="1">10.9</td><td rowspan="1" colspan="1">9.3</td><td rowspan="1" colspan="1">5.2</td><td rowspan="1" colspan="1">5.2</td><td rowspan="1" colspan="1">3.5</td><td rowspan="1" colspan="1">3.1</td><td rowspan="1" colspan="1">2.7</td><td rowspan="1" colspan="1">8.9</td><td rowspan="1" colspan="1">14.7</td></tr><tr><td rowspan="1" colspan="1"><italic><tp:taxon-name><tp:taxon-name-part taxon-name-part-type="genus" reg="Phyllobates">P.</tp:taxon-name-part><tp:taxon-name-part taxon-name-part-type="species" reg="bezosi">bezosi</tp:taxon-name-part></tp:taxon-name></italic> sp. nov.</td><td rowspan="1" colspan="1">CPZ-UV 9195</td><td rowspan="1" colspan="1">F</td><td rowspan="1" colspan="1">36.1</td><td rowspan="1" colspan="1">17.6</td><td rowspan="1" colspan="1">19.7</td><td rowspan="1" colspan="1">13.1</td><td rowspan="1" colspan="1">12.1</td><td rowspan="1" colspan="1">10.8</td><td rowspan="1" colspan="1">5.4</td><td rowspan="1" colspan="1">5.7</td><td rowspan="1" colspan="1">4.3</td><td rowspan="1" colspan="1">3.6</td><td rowspan="1" colspan="1">3.0</td><td rowspan="1" colspan="1">10.1</td><td rowspan="1" colspan="1">17.0</td></tr><tr><td rowspan="1" colspan="1"/><td rowspan="1" colspan="1">Mean</td><td rowspan="1" colspan="1"/><td rowspan="1" colspan="1">33.6</td><td rowspan="1" colspan="1">16.0</td><td rowspan="1" colspan="1">17.6</td><td rowspan="1" colspan="1">12.2</td><td rowspan="1" colspan="1">11.7</td><td rowspan="1" colspan="1">9.9</td><td rowspan="1" colspan="1">4.9</td><td rowspan="1" colspan="1">4.5</td><td rowspan="1" colspan="1">4.3</td><td rowspan="1" colspan="1">3.6</td><td rowspan="1" colspan="1">2.9</td><td rowspan="1" colspan="1">9.6</td><td rowspan="1" colspan="1">16.1</td></tr><tr><td rowspan="1" colspan="1"/><td rowspan="1" colspan="1">SD</td><td rowspan="1" colspan="1"/><td rowspan="1" colspan="1">1.7</td><td rowspan="1" colspan="1">1.0</td><td rowspan="1" colspan="1">1.0</td><td rowspan="1" colspan="1">0.9</td><td rowspan="1" colspan="1">0.7</td><td rowspan="1" colspan="1">1.3</td><td rowspan="1" colspan="1">0.3</td><td rowspan="1" colspan="1">0.9</td><td rowspan="1" colspan="1">1.3</td><td rowspan="1" colspan="1">0.5</td><td rowspan="1" colspan="1">0.3</td><td rowspan="1" colspan="1">0.6</td><td rowspan="1" colspan="1">1.1</td></tr></tbody></table></table-wrap></tp:treatment-sec><tp:treatment-sec sec-type="diagnosis" id="SECID0EOCBI"><title>Diagnosis.</title><p><italic><tp:taxon-name><tp:taxon-name-part taxon-name-part-type="genus" reg="Phyllobates">Phyllobates</tp:taxon-name-part><tp:taxon-name-part taxon-name-part-type="species" reg="samperi">samperi</tp:taxon-name-part></tp:taxon-name></italic> sp. nov. is a small to medium-sized dendrobatid with an adult <abbrev xmlns:xlink="http://www.w3.org/1999/xlink" xlink:title="snout-to-vent length" id="ABBRID0EIDBI" xlink:type="simple">SVL</abbrev> of 21–27 mm (24.5 ± 1.6 mm, mean ± SD, <italic>n</italic> = 17). It is mostly pitch-black, with a narrow golden yellow/orange complete dorsolateral stripe (sensu <xref ref-type="bibr" rid="B16">Grant et al. 2006</xref>) extending from the snout, along the outer margin of the upper eyelid, to the dorsum near the dorsal base of the thigh. The ends of the stripe do not meet at the urostyle. Some individuals exhibit a few yellow/orange specks on the forearms, legs and/or venter. We assign this species to <italic><tp:taxon-name><tp:taxon-name-part taxon-name-part-type="genus" reg="Phyllobates">Phyllobates</tp:taxon-name-part></tp:taxon-name></italic> based on other studies with more extensive outgroup sampling, including molecular (<xref ref-type="bibr" rid="B38">Santos et al. 2009</xref>) and combined (with morphological traits) phylogenetic analyses (Fig. <xref ref-type="fig" rid="F1">1</xref>; <xref ref-type="bibr" rid="B16">Grant et al. 2006</xref>, 2017; <xref ref-type="bibr" rid="B26">Márquez et al. 2020</xref>). We also use the following combination of traits: finger I longer than finger II, maxillary teeth present, call of the trill type (<xref ref-type="bibr" rid="B31">Myers and Daly 1976</xref>; <xref ref-type="bibr" rid="B33">Myers et al. 1978</xref>), and the ability to secrete batrachotoxin (T. Escovar, M.C. González, and A. Amézquita, pers. obs.).</p></tp:treatment-sec><tp:treatment-sec sec-type="comparisons" id="SECID0EREBI"><title>Comparisons.</title><p><italic><tp:taxon-name><tp:taxon-name-part taxon-name-part-type="genus" reg="Phyllobates">Phyllobates</tp:taxon-name-part><tp:taxon-name-part taxon-name-part-type="species" reg="samperi">samperi</tp:taxon-name-part></tp:taxon-name></italic> sp. nov. can be distinguished from other members of its genus as follows: colouration and size easily separate <italic><tp:taxon-name><tp:taxon-name-part taxon-name-part-type="genus" reg="Phyllobates">P.</tp:taxon-name-part><tp:taxon-name-part taxon-name-part-type="species" reg="samperi">samperi</tp:taxon-name-part></tp:taxon-name></italic> sp. nov. from <italic><tp:taxon-name><tp:taxon-name-part taxon-name-part-type="genus" reg="Phyllobates">P.</tp:taxon-name-part><tp:taxon-name-part taxon-name-part-type="species" reg="terribilis">terribilis</tp:taxon-name-part></tp:taxon-name></italic>, <italic><tp:taxon-name><tp:taxon-name-part taxon-name-part-type="genus" reg="Phyllobates">P.</tp:taxon-name-part><tp:taxon-name-part taxon-name-part-type="species" reg="bicolor">bicolor</tp:taxon-name-part></tp:taxon-name></italic>, and <italic><tp:taxon-name><tp:taxon-name-part taxon-name-part-type="genus" reg="Phyllobates">P.</tp:taxon-name-part><tp:taxon-name-part taxon-name-part-type="species" reg="bezosi">bezosi</tp:taxon-name-part></tp:taxon-name></italic> sp. nov. (Fig. <xref ref-type="fig" rid="F4">4</xref>). The latter three have plain or predominant yellow, orange, blueish white, or mint-green dorsal colouration, and are much larger than <italic><tp:taxon-name><tp:taxon-name-part taxon-name-part-type="genus" reg="Phyllobates">P.</tp:taxon-name-part><tp:taxon-name-part taxon-name-part-type="species" reg="samperi">samperi</tp:taxon-name-part></tp:taxon-name></italic> sp. nov. The froglets of the three yellow species exhibit a bright dorsolateral stripe shortly after metamorphosis, but the stripe is much wider than the one of <italic><tp:taxon-name><tp:taxon-name-part taxon-name-part-type="genus" reg="Phyllobates">P.</tp:taxon-name-part><tp:taxon-name-part taxon-name-part-type="species" reg="samperi">samperi</tp:taxon-name-part></tp:taxon-name></italic> sp. nov. and turns into plain colouration early in development when froglets are ~ 20 mm in <abbrev xmlns:xlink="http://www.w3.org/1999/xlink" xlink:title="snout-to-vent length" id="ABBRID0EVIBI" xlink:type="simple">SVL</abbrev>. The absence or near absence of blue colouration distinguishes <italic><tp:taxon-name><tp:taxon-name-part taxon-name-part-type="genus" reg="Phyllobates">P.</tp:taxon-name-part><tp:taxon-name-part taxon-name-part-type="species" reg="samperi">samperi</tp:taxon-name-part></tp:taxon-name></italic> sp. nov. from colour morphs of the putative <italic><tp:taxon-name><tp:taxon-name-part taxon-name-part-type="genus" reg="Phyllobates">P.</tp:taxon-name-part><tp:taxon-name-part taxon-name-part-type="species" reg="aurotaenia">aurotaenia</tp:taxon-name-part></tp:taxon-name></italic>, which exhibit abundant blue or silver specks or marbling in the venter and limbs. The limbs and venter are uniformly black in most specimens of <italic><tp:taxon-name><tp:taxon-name-part taxon-name-part-type="genus" reg="Phyllobates">P.</tp:taxon-name-part><tp:taxon-name-part taxon-name-part-type="species" reg="samperi">samperi</tp:taxon-name-part></tp:taxon-name></italic>, with a few, very small and sparse orange or blueish specks occurring in some individuals (Fig. <xref ref-type="fig" rid="F4">4</xref>). The absence or near absence of blue can also be used to separate <italic><tp:taxon-name><tp:taxon-name-part taxon-name-part-type="genus" reg="Phyllobates">P.</tp:taxon-name-part><tp:taxon-name-part taxon-name-part-type="species" reg="samperi">samperi</tp:taxon-name-part></tp:taxon-name></italic> sp. nov. from <italic><tp:taxon-name><tp:taxon-name-part taxon-name-part-type="genus" reg="Phyllobates">P.</tp:taxon-name-part><tp:taxon-name-part taxon-name-part-type="species" reg="bicolor">bicolor</tp:taxon-name-part></tp:taxon-name></italic>, which exhibits blue/green pigmentation on the hind limbs, although this trait has been argued to be absent in some populations of this species (<xref ref-type="bibr" rid="B23">Lötters et al. 1997</xref> but see <xref ref-type="bibr" rid="B25">Márquez et al. 2012</xref>). Furthermore, <italic><tp:taxon-name><tp:taxon-name-part taxon-name-part-type="genus" reg="Phyllobates">P.</tp:taxon-name-part><tp:taxon-name-part taxon-name-part-type="species" reg="samperi">samperi</tp:taxon-name-part></tp:taxon-name></italic> sp. nov. can be distinguished from the Central American species <italic><tp:taxon-name><tp:taxon-name-part taxon-name-part-type="genus" reg="Phyllobates">P.</tp:taxon-name-part><tp:taxon-name-part taxon-name-part-type="species" reg="vittatus">vittatus</tp:taxon-name-part></tp:taxon-name></italic> and <italic><tp:taxon-name><tp:taxon-name-part taxon-name-part-type="genus" reg="Phyllobates">P.</tp:taxon-name-part><tp:taxon-name-part taxon-name-part-type="species" reg="lugubris">lugubris</tp:taxon-name-part></tp:taxon-name></italic> by the absence of ventrolateral stripes and ventral marbling in <italic><tp:taxon-name><tp:taxon-name-part taxon-name-part-type="genus" reg="Phyllobates">P.</tp:taxon-name-part><tp:taxon-name-part taxon-name-part-type="species" reg="samperi">samperi</tp:taxon-name-part></tp:taxon-name></italic> sp. nov.</p></tp:treatment-sec><tp:treatment-sec sec-type="description" id="SECID0EMNBI"><title>Description of the holotype.</title><p>The holotype is an adult male, 24.0 mm in snout-to-vent length, not dissected but assumed to be sexually mature because it was recorded (Fig. <xref ref-type="fig" rid="F5">5</xref>). In life it was pitch black with an orange dorsolateral stripe running from the tip of the snout to the posterior dorsum. All limbs black, dorsal and ventrally to the tip of fingers and toes. A few orange freckles were present in the dorsal surfaces of limbs and arms. Ventrally black. Body measurements are presented in Table <xref ref-type="table" rid="T2">2</xref>.</p><fig id="F5" position="float" orientation="portrait"><object-id xmlns:xlink="http://www.w3.org/1999/xlink" content-type="doi" xlink:type="simple">10.3897/zookeys.1212.126733.figure5</object-id><object-id xmlns:xlink="http://www.w3.org/1999/xlink" content-type="arpha" xlink:type="simple">B82D5206-0698-5F22-A9D5-F58FC8240528</object-id><label>Figure 5.</label><caption><p>Advertisement calls. Sonagram of one series of advertisement calls (a trill, above) of the holotype male specimens of <italic><tp:taxon-name><tp:taxon-name-part taxon-name-part-type="genus" reg="Phyllobates">Phyllobates</tp:taxon-name-part><tp:taxon-name-part taxon-name-part-type="species" reg="samperi">samperi</tp:taxon-name-part></tp:taxon-name></italic> sp. nov. and <italic><tp:taxon-name><tp:taxon-name-part taxon-name-part-type="genus" reg="Phyllobates">P.</tp:taxon-name-part><tp:taxon-name-part taxon-name-part-type="species" reg="bezosi">bezosi</tp:taxon-name-part></tp:taxon-name></italic> sp. nov. An oscillogram (dark lines below the upper sonogram) shows a typical pattern of increase in sound pressure level. A power spectrum (red lines to the right of the upper sonograms) reveals most call energy is concentrated. In the sonograms below, a detail is presented of three uni-note calls per species.</p></caption><graphic xmlns:xlink="http://www.w3.org/1999/xlink" xlink:href="zookeys-1212-217_article-126733__-g005.jpg" position="float" orientation="portrait" xlink:type="simple" id="oo_1135005.jpg"><uri content-type="original_file" xlink:type="simple">https://binary.pensoft.net/fig/1135005</uri></graphic></fig></tp:treatment-sec><tp:treatment-sec sec-type="Colouration" id="SECID0EPPBI"><title>Colouration.</title><p>The background colour of the head, back, sides, vent, and limbs is pitch black. A narrow golden yellow/orange dorsolateral stripe extends from the tip of the snout, along the outer margin of the upper eyelid, to the dorsum near the dorsal base of the thigh. In some individuals, a few tiny orange or greenish freckles are present on the dorsal surface of limbs and arms and near the dorsal surface of cloacae (Fig. <xref ref-type="fig" rid="F4">4</xref>). In preservative, the black background turns into a slightly greyish black, and the golden orange/yellow dorsolateral stripe and the specks become light grey to cream. Although the pattern remains discernible in specimens from 1985, the contrast between the dorsolateral stripe and the background seems to have faded, especially at the posterior end of the body.</p></tp:treatment-sec><tp:treatment-sec sec-type="description" id="SECID0EZPBI"><title>Tadpole description.</title><p>The following description is based on a single individual raised until stage 31 (<xref ref-type="bibr" rid="B15">Gosner 1960</xref>) from a clutch laid by a female in the laboratory (<named-content xmlns:xlink="http://www.w3.org/1999/xlink" content-type="dwc:institutional_code" xlink:title="Amphibian Collection of the C.J. Marinkelle Museum of Natural History at Universidad de los Andes" xlink:href="http://grbio.org/institution/la-universidad-de-los-andes" xlink:type="simple">ANDES-A</named-content> 3682; Fig. <xref ref-type="fig" rid="F6">6B</xref>). Body depressed, wider than high, ovoid in dorsal view; eyes and nostrils located dorsally. The spiracle is sinistral and the vent tube is dextral. Caudal musculature robust anteriorly and narrowing posteriorly; myotomic muscles are visible, tip of tail rounded, low dorsal fin, the ventral fin originates at vent tube. The oral disc is located anteroventrally with a 2/3 tooth formula; the second row of teeth above the mouth has a gap above the beak. The oral disc is anteriorly nude, the lateral and posterior edges of the disc have one row of papillae, and the beak is finely serrated. We collected an additional eight back-riding tadpoles at stage 25 from two of the paratypes (<named-content xmlns:xlink="http://www.w3.org/1999/xlink" content-type="dwc:institutional_code" xlink:title="Amphibian Collection of the C.J. Marinkelle Museum of Natural History at Universidad de los Andes" xlink:href="http://grbio.org/institution/la-universidad-de-los-andes" xlink:type="simple">ANDES-A</named-content> 3675 and 3676, four tadpoles each) from Magüipi, Buenaventura, Valle del Cauca. All nine tadpoles were deposited in the Herpetological collection at Universidad de los Andes (lots <named-content xmlns:xlink="http://www.w3.org/1999/xlink" content-type="dwc:institutional_code" xlink:title="Amphibian Collection of the C.J. Marinkelle Museum of Natural History at Universidad de los Andes" xlink:href="http://grbio.org/institution/la-universidad-de-los-andes" xlink:type="simple">ANDES-A</named-content> 3680, Andes-A 3681), and their measurements are presented in Table <xref ref-type="table" rid="T3">3</xref>.</p><fig id="F6" position="float" orientation="portrait"><object-id xmlns:xlink="http://www.w3.org/1999/xlink" content-type="doi" xlink:type="simple">10.3897/zookeys.1212.126733.figure6</object-id><object-id xmlns:xlink="http://www.w3.org/1999/xlink" content-type="arpha" xlink:type="simple">8BEB2225-B14C-5429-8C27-3EA2204B7D2B</object-id><label>Figure 6.</label><caption><p>External morphology of the tadpoles of <italic><tp:taxon-name><tp:taxon-name-part taxon-name-part-type="genus" reg="Phyllobates">Phyllobates</tp:taxon-name-part><tp:taxon-name-part taxon-name-part-type="species" reg="samperi">samperi</tp:taxon-name-part></tp:taxon-name></italic> sp. nov. and, for comparison, with the previous putative species, <italic><tp:taxon-name><tp:taxon-name-part taxon-name-part-type="genus" reg="Phyllobates">P.</tp:taxon-name-part><tp:taxon-name-part taxon-name-part-type="species" reg="aurotaenia">aurotaenia</tp:taxon-name-part></tp:taxon-name></italic> in developmental stage 31 (<xref ref-type="bibr" rid="B15">Gosner 1960</xref>). Drawings by FV-S.</p></caption><graphic xmlns:xlink="http://www.w3.org/1999/xlink" xlink:href="zookeys-1212-217_article-126733__-g006.jpg" position="float" orientation="portrait" xlink:type="simple" id="oo_1135006.jpg"><uri content-type="original_file" xlink:type="simple">https://binary.pensoft.net/fig/1135006</uri></graphic></fig><table-wrap id="T3" position="float" orientation="portrait"><label>Table 3.</label><caption><p>Larvae. Developmental <xref ref-type="bibr" rid="B15">Gosner’s (1960)</xref> stage and body measurements of tadpoles of <italic><tp:taxon-name><tp:taxon-name-part taxon-name-part-type="genus" reg="Phyllobates">P.</tp:taxon-name-part><tp:taxon-name-part taxon-name-part-type="species" reg="samperi">samperi</tp:taxon-name-part></tp:taxon-name></italic> sp. nov. collected during the current study.</p></caption><table id="TID0EQTCI" rules="all"><tbody><tr><th rowspan="1" colspan="1">ID</th><th rowspan="1" colspan="1">Stage</th><th rowspan="1" colspan="1">
                      <abbrev xmlns:xlink="http://www.w3.org/1999/xlink" xlink:title="body length" id="ABBRID0EXTBI" xlink:type="simple">BL</abbrev>
                    </th><th rowspan="1" colspan="1">
                      <abbrev xmlns:xlink="http://www.w3.org/1999/xlink" xlink:title="tail length" id="ABBRID0E6TBI" xlink:type="simple">TaL</abbrev>
                    </th><th rowspan="1" colspan="1">
                      <abbrev xmlns:xlink="http://www.w3.org/1999/xlink" xlink:title="total length" id="ABBRID0EHUBI" xlink:type="simple">ToL</abbrev>
                    </th></tr><tr><td rowspan="1" colspan="1"><named-content xmlns:xlink="http://www.w3.org/1999/xlink" content-type="dwc:institutional_code" xlink:title="Amphibian Collection of the C.J. Marinkelle Museum of Natural History at Universidad de los Andes" xlink:href="http://grbio.org/institution/la-universidad-de-los-andes" xlink:type="simple">ANDES-A</named-content> 3682</td><td rowspan="1" colspan="1">31</td><td rowspan="1" colspan="1">8.04</td><td rowspan="1" colspan="1">13.98</td><td rowspan="1" colspan="1">22.02</td></tr><tr><td rowspan="1" colspan="1"><named-content xmlns:xlink="http://www.w3.org/1999/xlink" content-type="dwc:institutional_code" xlink:title="Amphibian Collection of the C.J. Marinkelle Museum of Natural History at Universidad de los Andes" xlink:href="http://grbio.org/institution/la-universidad-de-los-andes" xlink:type="simple">ANDES-A</named-content> 3680A</td><td rowspan="1" colspan="1">25</td><td rowspan="1" colspan="1">3.27</td><td rowspan="1" colspan="1">5.97</td><td rowspan="1" colspan="1">9.24</td></tr><tr><td rowspan="1" colspan="1"><named-content xmlns:xlink="http://www.w3.org/1999/xlink" content-type="dwc:institutional_code" xlink:title="Amphibian Collection of the C.J. Marinkelle Museum of Natural History at Universidad de los Andes" xlink:href="http://grbio.org/institution/la-universidad-de-los-andes" xlink:type="simple">ANDES-A</named-content> 3680B</td><td rowspan="1" colspan="1">25</td><td rowspan="1" colspan="1">3.41</td><td rowspan="1" colspan="1">6.1</td><td rowspan="1" colspan="1">9.59</td></tr><tr><td rowspan="1" colspan="1"><named-content xmlns:xlink="http://www.w3.org/1999/xlink" content-type="dwc:institutional_code" xlink:title="Amphibian Collection of the C.J. Marinkelle Museum of Natural History at Universidad de los Andes" xlink:href="http://grbio.org/institution/la-universidad-de-los-andes" xlink:type="simple">ANDES-A</named-content> 3680C</td><td rowspan="1" colspan="1">25</td><td rowspan="1" colspan="1">2.65</td><td rowspan="1" colspan="1">6.19</td><td rowspan="1" colspan="1">8.84</td></tr><tr><td rowspan="1" colspan="1"><named-content xmlns:xlink="http://www.w3.org/1999/xlink" content-type="dwc:institutional_code" xlink:title="Amphibian Collection of the C.J. Marinkelle Museum of Natural History at Universidad de los Andes" xlink:href="http://grbio.org/institution/la-universidad-de-los-andes" xlink:type="simple">ANDES-A</named-content> 3680D</td><td rowspan="1" colspan="1">25</td><td rowspan="1" colspan="1">3.16</td><td rowspan="1" colspan="1">6.87</td><td rowspan="1" colspan="1">10.03</td></tr><tr><td rowspan="1" colspan="1"><named-content xmlns:xlink="http://www.w3.org/1999/xlink" content-type="dwc:institutional_code" xlink:title="Amphibian Collection of the C.J. Marinkelle Museum of Natural History at Universidad de los Andes" xlink:href="http://grbio.org/institution/la-universidad-de-los-andes" xlink:type="simple">ANDES-A</named-content> 3681A</td><td rowspan="1" colspan="1">25</td><td rowspan="1" colspan="1">3.47</td><td rowspan="1" colspan="1">6.82</td><td rowspan="1" colspan="1">10.29</td></tr><tr><td rowspan="1" colspan="1"><named-content xmlns:xlink="http://www.w3.org/1999/xlink" content-type="dwc:institutional_code" xlink:title="Amphibian Collection of the C.J. Marinkelle Museum of Natural History at Universidad de los Andes" xlink:href="http://grbio.org/institution/la-universidad-de-los-andes" xlink:type="simple">ANDES-A</named-content> 3681B</td><td rowspan="1" colspan="1">25</td><td rowspan="1" colspan="1">4.1</td><td rowspan="1" colspan="1">6.69</td><td rowspan="1" colspan="1">10.79</td></tr><tr><td rowspan="1" colspan="1"><named-content xmlns:xlink="http://www.w3.org/1999/xlink" content-type="dwc:institutional_code" xlink:title="Amphibian Collection of the C.J. Marinkelle Museum of Natural History at Universidad de los Andes" xlink:href="http://grbio.org/institution/la-universidad-de-los-andes" xlink:type="simple">ANDES-A</named-content> 3681C</td><td rowspan="1" colspan="1">25</td><td rowspan="1" colspan="1">3.8</td><td rowspan="1" colspan="1">6.74</td><td rowspan="1" colspan="1">10.54</td></tr><tr><td rowspan="1" colspan="1"><named-content xmlns:xlink="http://www.w3.org/1999/xlink" content-type="dwc:institutional_code" xlink:title="Amphibian Collection of the C.J. Marinkelle Museum of Natural History at Universidad de los Andes" xlink:href="http://grbio.org/institution/la-universidad-de-los-andes" xlink:type="simple">ANDES-A</named-content> 3681D</td><td rowspan="1" colspan="1">25</td><td rowspan="1" colspan="1">3.68</td><td rowspan="1" colspan="1">6.68</td><td rowspan="1" colspan="1">10.36</td></tr><tr><td rowspan="1" colspan="1">Mean*</td><td rowspan="1" colspan="1"/><td rowspan="1" colspan="1">3.44</td><td rowspan="1" colspan="1">6.52</td><td rowspan="1" colspan="1">9.96</td></tr><tr><td rowspan="1" colspan="1">SD*</td><td rowspan="1" colspan="1"/><td rowspan="1" colspan="1">0.44</td><td rowspan="1" colspan="1">0.35</td><td rowspan="1" colspan="1">0.68</td></tr></tbody></table><table-wrap-foot><fn><p>* Calculated only from stage 25 tadpoles.</p></fn></table-wrap-foot></table-wrap></tp:treatment-sec><tp:treatment-sec sec-type="Vocalisation" id="SECID0EL2BI"><title>Vocalisation.</title><p><italic><tp:taxon-name><tp:taxon-name-part taxon-name-part-type="genus" reg="Phyllobates">Phyllobates</tp:taxon-name-part><tp:taxon-name-part taxon-name-part-type="species" reg="samperi">samperi</tp:taxon-name-part></tp:taxon-name></italic> sp. nov. utters trill calls. Each trill (Fig. <xref ref-type="fig" rid="F5">5</xref>) results from a long series of discrete sounds, produced through repeated thoracic compressions, one per sound. Because the number of sounds per trill strongly varies within and among individuals, a trill is best described as a call series rather than a multi-note call. Accordingly, males produce a series of 85.0 ± 16.7 (60–113, N = 10 males) uni-note calls. Series last 6.4 ± 1.3 s (4.7–8.8), individual calls 29 ± 5 ms (23–40), and intercall intervals 49 ± 6 ms (38–56). Call frequency peaks around 3.81 ± 0.08 kHz (3.72–3.95) and most (90%) energy is concentrated within a bandwidth of 0.44 ± 0.07 kHz (0.35–0.51). All recordings were made at body temperatures within 26.4–28.1 °C, a fairly narrow range that probably impeded the detection of statistical correlations between call traits and body temperature. Call duration of <italic><tp:taxon-name><tp:taxon-name-part taxon-name-part-type="genus" reg="Phyllobates">P.</tp:taxon-name-part><tp:taxon-name-part taxon-name-part-type="species" reg="samperi">samperi</tp:taxon-name-part></tp:taxon-name></italic> sp. nov. (23–40 ms) overlaps with the range (23–30 ms) known for <italic><tp:taxon-name><tp:taxon-name-part taxon-name-part-type="genus" reg="Phyllobates">P.</tp:taxon-name-part><tp:taxon-name-part taxon-name-part-type="species" reg="aurotaenia">aurotaenia</tp:taxon-name-part></tp:taxon-name></italic> (<xref ref-type="bibr" rid="B14">González-Santoro et al. 2023</xref>), yet call peak frequency is generally higher (3.72–3.95 kHz) and barely overlaps with higher registered frequencies of the latter (3.27–3.77 kHz).</p></tp:treatment-sec><tp:treatment-sec sec-type="ecology" id="SECID0EM4BI"><title>Ecology.</title><p><italic><tp:taxon-name><tp:taxon-name-part taxon-name-part-type="genus" reg="Phyllobates">Phyllobates</tp:taxon-name-part><tp:taxon-name-part taxon-name-part-type="species" reg="samperi">samperi</tp:taxon-name-part></tp:taxon-name></italic> sp. nov. is a diurnal species that inhabits the understory of tropical humid forests in southwestern Colombia. From our observations, it thrives well in forests with moderate degrees of disturbance. Adults are found mainly on the leaf litter, near fallen logs, roots, large leaves, and other objects that provide refuge and probably food. Males defend territories by uttering advertisement calls usually from the leaf litter and less commonly from low perches; they sit near palm leaves, logs and roots, and often call while concealed under them. We observed very bold and aggressive responses when playing call recordings within males’ territories, including one individual hopping onto a researcher’s leg while looking for the invader. Males carry tadpoles on their backs and deposit them in ground-level phytotelmata, such as fallen palm bracts or leaf sheaths, or in semi-permanent puddles formed by rainwater on the forest floor. All of the collected back-riding tadpoles were at stage 25, matching the observation by <xref ref-type="bibr" rid="B33">Myers et al. (1978)</xref> for <italic><tp:taxon-name><tp:taxon-name-part taxon-name-part-type="genus" reg="Phyllobates">P.</tp:taxon-name-part><tp:taxon-name-part taxon-name-part-type="species" reg="terribilis">terribilis</tp:taxon-name-part></tp:taxon-name></italic>.</p><fig id="F7" position="float" orientation="portrait"><object-id xmlns:xlink="http://www.w3.org/1999/xlink" content-type="doi" xlink:type="simple">10.3897/zookeys.1212.126733.figure7</object-id><object-id xmlns:xlink="http://www.w3.org/1999/xlink" content-type="arpha" xlink:type="simple">27C02208-9955-5D95-A43D-4AFB6770E80D</object-id><label>Figure 7.</label><caption><p>Colour variation among individuals of <italic><tp:taxon-name><tp:taxon-name-part taxon-name-part-type="genus" reg="Phyllobates">Phyllobates</tp:taxon-name-part><tp:taxon-name-part taxon-name-part-type="species" reg="bezosi">bezosi</tp:taxon-name-part></tp:taxon-name></italic> sp. nov. (HT: holotype) including <bold>A</bold> dorsal and <bold>B</bold> ventral images for adult individuals and <bold>C</bold> three froglets, which exhibit the typical colouration with dorsolateral lines that characterises juvenile <italic><tp:taxon-name><tp:taxon-name-part taxon-name-part-type="genus" reg="Phyllobates">Phyllobates</tp:taxon-name-part></tp:taxon-name></italic>. To compare with juveniles of this species, we add a single image <bold>D</bold> of <italic><tp:taxon-name><tp:taxon-name-part taxon-name-part-type="genus" reg="Phyllobates">P.</tp:taxon-name-part><tp:taxon-name-part taxon-name-part-type="species" reg="samperi">samperi</tp:taxon-name-part></tp:taxon-name></italic> sp. nov.</p></caption><graphic xmlns:xlink="http://www.w3.org/1999/xlink" xlink:href="zookeys-1212-217_article-126733__-g007.jpg" position="float" orientation="portrait" xlink:type="simple" id="oo_1135007.jpg"><uri content-type="original_file" xlink:type="simple">https://binary.pensoft.net/fig/1135007</uri></graphic></fig><p>The colour pattern of <italic><tp:taxon-name><tp:taxon-name-part taxon-name-part-type="genus" reg="Pristimantis">Pristimantis</tp:taxon-name-part><tp:taxon-name-part taxon-name-part-type="species" reg="gaigeae">gaigeae</tp:taxon-name-part></tp:taxon-name></italic> (<tp:taxon-name><tp:taxon-name-part taxon-name-part-type="order">Anura</tp:taxon-name-part></tp:taxon-name>: <tp:taxon-name><tp:taxon-name-part taxon-name-part-type="family">Craugastoridae</tp:taxon-name-part></tp:taxon-name>) closely resembles that of <italic><tp:taxon-name><tp:taxon-name-part taxon-name-part-type="genus" reg="Phyllobates">Phyllobates</tp:taxon-name-part><tp:taxon-name-part taxon-name-part-type="species" reg="samperi">samperi</tp:taxon-name-part></tp:taxon-name></italic> sp. nov. when found in sympatry. The same resemblance has also been reported for populations of <italic><tp:taxon-name><tp:taxon-name-part taxon-name-part-type="genus" reg="Pristimantis">Pristimantis</tp:taxon-name-part><tp:taxon-name-part taxon-name-part-type="species" reg="gaigeae">gaigeae</tp:taxon-name-part></tp:taxon-name></italic> sympatric with <italic><tp:taxon-name><tp:taxon-name-part taxon-name-part-type="genus" reg="Phyllobates">Phyllobates</tp:taxon-name-part><tp:taxon-name-part taxon-name-part-type="species" reg="lugubris">lugubris</tp:taxon-name-part></tp:taxon-name></italic> and <italic><tp:taxon-name><tp:taxon-name-part taxon-name-part-type="genus" reg="Phyllobates">Phyllobates</tp:taxon-name-part><tp:taxon-name-part taxon-name-part-type="species" reg="aurotaenia">aurotaenia</tp:taxon-name-part></tp:taxon-name></italic> (Myers and Daly, 1983). Since <italic><tp:taxon-name><tp:taxon-name-part taxon-name-part-type="genus" reg="Pristimantis">Pristimantis</tp:taxon-name-part><tp:taxon-name-part taxon-name-part-type="species" reg="gaigeae">gaigeae</tp:taxon-name-part></tp:taxon-name></italic> is not known to be toxic, the resemblance may have resulted from Batesian mimicry, but the topic requires to be studied.</p></tp:treatment-sec><tp:treatment-sec sec-type="distribution" id="SECID0EQDCI"><title>Distribution and remarks.</title><p>In the course of a parallel project on <italic><tp:taxon-name><tp:taxon-name-part taxon-name-part-type="genus" reg="Phyllobates">Phyllobates</tp:taxon-name-part></tp:taxon-name></italic>, one of the co-authors (<tp:taxon-name><tp:taxon-name-part taxon-name-part-type="genus" reg="Phyllobates">P.</tp:taxon-name-part></tp:taxon-name> Palacios-Rodríguez) visited the type locality of <italic><tp:taxon-name><tp:taxon-name-part taxon-name-part-type="genus" reg="Phyllobates">P.</tp:taxon-name-part><tp:taxon-name-part taxon-name-part-type="species" reg="aurotaenia">aurotaenia</tp:taxon-name-part></tp:taxon-name></italic> (Peñalisa, in the upper Condoto River) three times between 2014 and 2015. The site was severely degraded due to coca crops and gold mining and, despite intensive search of four people in three different years, no individuals of <italic><tp:taxon-name><tp:taxon-name-part taxon-name-part-type="genus" reg="Phyllobates">Phyllobates</tp:taxon-name-part></tp:taxon-name></italic> were seen or heard. We studied <italic><tp:taxon-name><tp:taxon-name-part taxon-name-part-type="genus" reg="Phyllobates">P.</tp:taxon-name-part><tp:taxon-name-part taxon-name-part-type="species" reg="aurotaenia">aurotaenia</tp:taxon-name-part></tp:taxon-name></italic> individuals from El Dos locality, 15 km north of the type locality, which exhibit the narrow greenish band that characterises <italic><tp:taxon-name><tp:taxon-name-part taxon-name-part-type="genus" reg="Phyllobates">P.</tp:taxon-name-part><tp:taxon-name-part taxon-name-part-type="species" reg="aurotaenia">aurotaenia</tp:taxon-name-part></tp:taxon-name></italic><italic>sensu lato</italic> (this study; <xref ref-type="bibr" rid="B14">González-Santoro et al. 2023</xref>). The distance from the type locality to the closest study site is 12 km for <italic><tp:taxon-name><tp:taxon-name-part taxon-name-part-type="genus" reg="Phyllobates">P.</tp:taxon-name-part><tp:taxon-name-part taxon-name-part-type="species" reg="aurotaenia">aurotaenia</tp:taxon-name-part></tp:taxon-name></italic> and 140 km for <italic><tp:taxon-name><tp:taxon-name-part taxon-name-part-type="genus" reg="Phyllobates">P.</tp:taxon-name-part><tp:taxon-name-part taxon-name-part-type="species" reg="samperi">samperi</tp:taxon-name-part></tp:taxon-name></italic> sp. nov.</p><p>To the best of our knowledge, the new species is distributed in the wet forests along the lower San Juan and Dagua river basins in the vicinities of Buenaventura, Valle del Cauca, Colombia, extending eastwards to the foothills of the Cordillera Occidental, but not surpassing elevations above 200 m a.s.l. (Fig. <xref ref-type="fig" rid="F8">8</xref>). To our knowledge, <italic><tp:taxon-name><tp:taxon-name-part taxon-name-part-type="genus" reg="Phyllobates">Phyllobates</tp:taxon-name-part><tp:taxon-name-part taxon-name-part-type="species" reg="samperi">samperi</tp:taxon-name-part></tp:taxon-name></italic> sp. nov. has not been reported south of the localities presented here. We suspect this species does not extend too far south of Buenaventura, since the lowland forests south of this municipality have been reasonably well sampled by herpetologists, including those working with <italic><tp:taxon-name><tp:taxon-name-part taxon-name-part-type="genus" reg="Phyllobates">Phyllobates</tp:taxon-name-part></tp:taxon-name></italic> (e.g. <xref ref-type="bibr" rid="B40">Silverstone 1975</xref>, <xref ref-type="bibr" rid="B41">1976</xref>; <xref ref-type="bibr" rid="B31">Myers and Daly 1976</xref>; <xref ref-type="bibr" rid="B23">Lötters et al. 1997</xref>; <xref ref-type="bibr" rid="B25">Márquez et al. 2012</xref>, <xref ref-type="bibr" rid="B26">2020</xref>). On the other hand, the northern limit to the distribution of <italic><tp:taxon-name><tp:taxon-name-part taxon-name-part-type="genus" reg="Phyllobates">P.</tp:taxon-name-part><tp:taxon-name-part taxon-name-part-type="species" reg="samperi">samperi</tp:taxon-name-part></tp:taxon-name></italic> sp. nov. is unclear, since the medium and lower San Juan basin remain largely unexplored in terms of dendrobatid frogs. There are only two reports of <italic><tp:taxon-name><tp:taxon-name-part taxon-name-part-type="genus" reg="Phyllobates">P.</tp:taxon-name-part><tp:taxon-name-part taxon-name-part-type="species" reg="aurotaenia">aurotaenia</tp:taxon-name-part></tp:taxon-name></italic> south of Condoto, Chocó, and north of Buenaventura, both collected by Borys Malkin in Litoral del San Juan, Chocó, ~ 50–60 km north of Buenaventura, and deposited at the California Academy of Sciences (CAS HERP 119886 and 119445). As we did not examine these specimens, we refrain from modifying their taxonomic status.</p><fig id="F8" position="float" orientation="portrait"><object-id xmlns:xlink="http://www.w3.org/1999/xlink" content-type="doi" xlink:type="simple">10.3897/zookeys.1212.126733.figure8</object-id><object-id xmlns:xlink="http://www.w3.org/1999/xlink" content-type="arpha" xlink:type="simple">287D3456-EE85-5937-A48E-1D60D4D2045A</object-id><label>Figure 8.</label><caption><p>Systematics and estimated distribution of the seven <italic><tp:taxon-name><tp:taxon-name-part taxon-name-part-type="genus" reg="Phyllobates">Phyllobates</tp:taxon-name-part></tp:taxon-name></italic> species. Distribution was estimated from GBIF records (GBIF2023a–f), some of which were excluded based on well-acknowledged information (e.g., the genus distribution in South America is cis-Andean and not trans-Andean) as well as studies addressing distribution with the support of molecular data (<xref ref-type="bibr" rid="B25">Márquez et al. 2012</xref>; <xref ref-type="bibr" rid="B26">Márquez et al. 2020</xref>; <xref ref-type="bibr" rid="B14">González-Santoro et al. 2023</xref>). Dots with a point in the middle denote the localities in western Colombia that were sampled for molecular phylogenetic analyses in the current and previous studies (<xref ref-type="bibr" rid="B26">Márquez et al. 2020</xref>). Squares denote type localities for all species except <italic><tp:taxon-name><tp:taxon-name-part taxon-name-part-type="genus" reg="Phyllobates">P.</tp:taxon-name-part><tp:taxon-name-part taxon-name-part-type="species" reg="bicolor">bicolor</tp:taxon-name-part></tp:taxon-name></italic>. The tree topology follows the results depicted in Fig. <xref ref-type="fig" rid="F1">1</xref>. Frog icon colouration is approximate and should not be used to obtain diagnostic traits. See Fig. <xref ref-type="fig" rid="F4">4</xref> for a colour diagnosis of the Colombian species.</p></caption><graphic xmlns:xlink="http://www.w3.org/1999/xlink" xlink:href="zookeys-1212-217_article-126733__-g008.jpg" position="float" orientation="portrait" xlink:type="simple" id="oo_1135008.jpg"><uri content-type="original_file" xlink:type="simple">https://binary.pensoft.net/fig/1135008</uri></graphic></fig></tp:treatment-sec><tp:treatment-sec sec-type="Conservation" id="SECID0E6KCI"><title>Conservation.</title><p>Despite the uncertain northern limit of <italic><tp:taxon-name><tp:taxon-name-part taxon-name-part-type="genus" reg="Phyllobates">P.</tp:taxon-name-part><tp:taxon-name-part taxon-name-part-type="species" reg="samperi">samperi</tp:taxon-name-part></tp:taxon-name></italic> sp. nov., the potential distribution range does not surpass 20,000 Km<sup>2</sup>. It is currently known from seven localities, all enclosed within a ~ 1000 km<sup>2</sup> polygon, where deforestation due to agriculture, the expansion of urban Buenaventura, and gold mining operations will certainly reduce the amount and quality of habitat shortly. Based on these criteria, we propose listing <italic><tp:taxon-name><tp:taxon-name-part taxon-name-part-type="genus" reg="Phyllobates">P.</tp:taxon-name-part><tp:taxon-name-part taxon-name-part-type="species" reg="samperi">samperi</tp:taxon-name-part></tp:taxon-name></italic> sp. nov. as Vulnerable (<abbrev xmlns:xlink="http://www.w3.org/1999/xlink" xlink:title="Vulnerable" id="ABBRID0ERMCI" xlink:type="simple">VU</abbrev>: B1a, biii, iv) under the IUCN Red List of Threatened Species, but this status should be re-evaluated as further information, especially on the species’s range, becomes available.</p><p>Uramba Bahía Málaga National Park is a marine reserve recently created by the Colombian Government to protect the marine, coastal and estuarine habitats of Bahía Málaga, just north of Buenaventura. Five of the localities presented in this study, including the type locality, are close to the protected coast of Bahía Málaga and should be, at least to some extent, protected by the presence of the reserve. Other fractions of the species’ range are within smaller forest reserves, such as the San Cipriano Forestal Protective Reserve, which allows for moderate extractive activities (e.g., logging). Most of this species’s range is, nevertheless, outside protected areas, and therefore still exposed to threats.</p></tp:treatment-sec><tp:treatment-sec sec-type="etymology" id="SECID0EWMCI"><title>Etymology.</title><p>The species is named honouring Colombian biologist Cristian Samper, for his lasting impact on the world of conservation science and environmental stewardship. As founding director of the Alexander von Humboldt Biodiversity Institute of Colombia, President and CEO of the Wildlife Conservation Society, Director of the Smithsonian National Museum of Natural History and Managing Director of the Bezos Earth Fund, Samper is a leading voice in global conservation efforts, overseeing initiatives that span across 65 countries to protect 11.6 million square kilometres of wild places. Samper’s expertise in biodiversity and policy has been instrumental in shaping international dialogues around conservation, making him a respected figure in the intersection of science, governance, and activism.</p></tp:treatment-sec><tp:treatment-sec><!--Section generated to contain objects referenced in tp:taxon-treatment.--><fig id="F1" position="float" orientation="portrait"><object-id xmlns:xlink="http://www.w3.org/1999/xlink" content-type="doi" xlink:type="simple">10.3897/zookeys.1212.126733.figure1</object-id><object-id xmlns:xlink="http://www.w3.org/1999/xlink" content-type="arpha" xlink:type="simple">9D419172-5E5F-54E7-B668-176CDAF5437E</object-id><label>Figure 1.</label><caption><p>Recovered relationship between Colombian species and clades of <italic><tp:taxon-name><tp:taxon-name-part taxon-name-part-type="genus" reg="Phyllobates">Phyllobates</tp:taxon-name-part></tp:taxon-name></italic> and proposed taxonomic arrangement in the light of current evidence. Green dots denote nodal support (UFBoot2) of at least 95%. The individuals outlined by two-coloured bars remain without a name, because they represent the probable result of introgression or hybridisation (<xref ref-type="bibr" rid="B26">Márquez et al. 2020</xref>). See Materials and methods for further details on the phylogenetic analysis and Suppl. material <xref ref-type="supplementary-material" rid="S1">1</xref> for localities and codes of specimens. Frog icon colouration is approximate and should not be used to obtain diagnostic traits. See Fig. <xref ref-type="fig" rid="F4">4</xref> for a colour diagnosis of the Colombian species.</p></caption><graphic xmlns:xlink="http://www.w3.org/1999/xlink" xlink:href="zookeys-1212-217_article-126733__-g001.jpg" position="float" orientation="portrait" xlink:type="simple" id="oo_1135001.jpg"><uri content-type="original_file" xlink:type="simple">https://binary.pensoft.net/fig/1135001</uri></graphic></fig><supplementary-material xmlns:xlink="http://www.w3.org/1999/xlink" id="S1" position="float" orientation="portrait" xlink:type="simple"><object-id content-type="doi" xlink:type="simple">10.3897/zookeys.1212.126733.suppl1</object-id><object-id content-type="arpha" xlink:type="simple">BB23FCD0-B587-5B36-8810-38AEA4712A09</object-id><label>Supplementary material 1</label><caption><p>Linked data for primary biodiversity data</p></caption><statement content-type="dataType"><label>Data type</label><p>xlsx</p></statement><media xlink:href="zookeys-1212-217_article-126733__-s001.xlsx" mimetype="application" mime-subtype="vnd.openxmlformats-officedocument.spreadsheetml.sheet" position="float" orientation="portrait" xlink:type="simple" id="oo_1135009.xlsx"><uri content-type="original_file" xlink:type="simple">https://binary.pensoft.net/file/1135009</uri></media><permissions><license xlink:type="simple"><license-p>This dataset is made available under the Open Database License (http://opendatacommons.org/licenses/odbl/1.0/). The Open Database License (ODbL) is a license agreement intended to allow users to freely share, modify, and use this Dataset while maintaining this same freedom for others, provided that the original source and author(s) are credited.</license-p></license></permissions><attrib specific-use="authors">Adolfo Amézquita, Fernando Vargas-Salinas, Iván Ramos, Pablo Palacios-Rodríguez, Erika Nathalia Salazar, Michelle Quiroz, Wilmar Bolívar, Diana M. Galindo-Uribe, Luis A. Mazariegos-H</attrib></supplementary-material></tp:treatment-sec><ref-list><ref id="B15"><mixed-citation xmlns:xlink="http://www.w3.org/1999/xlink" xlink:type="simple"><person-group><name name-style="western"><surname>Gosner</surname><given-names>KL</given-names></name></person-group> (<year>1960</year>) <article-title>A simplified table for staging anuran embryos and larvae with notes on identification.</article-title><source>Herpetologica</source><volume>16</volume>: <fpage>183</fpage>–<lpage>190</lpage>.</mixed-citation></ref><ref id="B41"><mixed-citation xmlns:xlink="http://www.w3.org/1999/xlink" xlink:type="simple"><person-group><name name-style="western"><surname>Silverstone</surname><given-names>PA</given-names></name></person-group> (<year>1976</year>) <article-title>A revision of the poison-arrow frogs of the genus <italic><tp:taxon-name><tp:taxon-name-part taxon-name-part-type="genus">Phyllobates</tp:taxon-name-part></tp:taxon-name></italic> Bibron in Sagra (Family <tp:taxon-name><tp:taxon-name-part taxon-name-part-type="family">Dendrobatidae</tp:taxon-name-part></tp:taxon-name>).</article-title><source>Natural History Museum of Los Angeles County, Science Bulletin</source><volume>27</volume>: <fpage>1</fpage>–<lpage>53</lpage>.</mixed-citation></ref><ref id="B26"><mixed-citation xmlns:xlink="http://www.w3.org/1999/xlink" xlink:type="simple"><person-group><name name-style="western"><surname>Márquez</surname><given-names>R</given-names></name><name name-style="western"><surname>Linderoth</surname><given-names>TP</given-names></name><name name-style="western"><surname>Mejía‐Vargas</surname><given-names>D</given-names></name><name name-style="western"><surname>Nielsen</surname><given-names>R</given-names></name><name name-style="western"><surname>Amézquita</surname><given-names>A</given-names></name><name name-style="western"><surname>Kronforst</surname><given-names>MR</given-names></name></person-group> (<year>2020</year>) <article-title>Divergence, gene flow, and the origin of leapfrog geographic distributions: The history of colour pattern variation in <italic><tp:taxon-name><tp:taxon-name-part taxon-name-part-type="genus">Phyllobates</tp:taxon-name-part></tp:taxon-name></italic> poison‐dart frogs.</article-title><source>Molecular Ecology</source><volume>29</volume>: <fpage>3702</fpage>–<lpage>3719</lpage>. <ext-link xlink:href="10.1111/mec.15598" ext-link-type="doi" xlink:type="simple">https://doi.org/10.1111/mec.15598</ext-link></mixed-citation></ref><ref id="B16"><mixed-citation xmlns:xlink="http://www.w3.org/1999/xlink" xlink:type="simple"><person-group><name name-style="western"><surname>Grant</surname><given-names>T</given-names></name><name name-style="western"><surname>Frost</surname><given-names>DR</given-names></name><name name-style="western"><surname>Caldwell</surname><given-names>JP</given-names></name><name name-style="western"><surname>Gagliardo</surname><given-names>R</given-names></name><name name-style="western"><surname>Haddad</surname><given-names>CFB</given-names></name><name name-style="western"><surname>Kok</surname><given-names>PJR</given-names></name><name name-style="western"><surname>Means</surname><given-names>DB</given-names></name><name name-style="western"><surname>Noonan</surname><given-names>BP</given-names></name><name name-style="western"><surname>Schargel</surname><given-names>WE</given-names></name><name name-style="western"><surname>Wheeler</surname><given-names>WC</given-names></name></person-group> (<year>2006</year>) . Phylogenetic systematics of dart-poison frogs and their relatives (<tp:taxon-name><tp:taxon-name-part taxon-name-part-type="class">Amphibia</tp:taxon-name-part></tp:taxon-name>: Athesphatanura: <tp:taxon-name><tp:taxon-name-part taxon-name-part-type="family">Dendrobatidae</tp:taxon-name-part></tp:taxon-name>). Bulletin of the American Museum of Natural History 299: 1–262. <ext-link xlink:href="10.1206/0003-0090(2006)299%5B1:PSODFA%5D2.0.CO;2" ext-link-type="doi" xlink:type="simple">https://doi.org/10.1206/0003-0090(2006)299[1:PSODFA]2.0.CO;2</ext-link></mixed-citation></ref><ref id="B38"><mixed-citation xmlns:xlink="http://www.w3.org/1999/xlink" xlink:type="simple"><person-group><name name-style="western"><surname>Santos</surname><given-names>JC</given-names></name><name name-style="western"><surname>Coloma</surname><given-names>LA</given-names></name><name name-style="western"><surname>Summers</surname><given-names>K</given-names></name><name name-style="western"><surname>Caldwell</surname><given-names>JP</given-names></name><name name-style="western"><surname>Ree</surname><given-names>R</given-names></name><name name-style="western"><surname>Cannatella</surname><given-names>DC</given-names></name></person-group> (<year>2009</year>) Amazonian amphibian diversity is primarily derived from late Miocene Andean lineages. PLoS Biology 7: e56. <ext-link xlink:href="10.1371/journal.pbio.1000056" ext-link-type="doi" xlink:type="simple">https://doi.org/10.1371/journal.pbio.1000056</ext-link></mixed-citation></ref><ref id="B31"><mixed-citation xmlns:xlink="http://www.w3.org/1999/xlink" xlink:type="simple"><person-group><name name-style="western"><surname>Myers</surname><given-names>CW</given-names></name><name name-style="western"><surname>Daly</surname><given-names>JW</given-names></name></person-group> (<year>1976</year>) <article-title>Preliminary evaluation of skin toxins and vocalizations in taxonomic and evolutionary studies of poison-dart frogs.</article-title><source>Bulletin of the American Museum of Natural History</source><volume>157</volume>: <fpage>175</fpage>–<lpage>263</lpage>. <ext-link xlink:href="https://core.ac.uk/download/pdf/18223182.pdf" ext-link-type="uri" xlink:type="simple">https://core.ac.uk/download/pdf/18223182.pdf</ext-link></mixed-citation></ref><ref id="B33"><mixed-citation xmlns:xlink="http://www.w3.org/1999/xlink" xlink:type="simple"><person-group><name name-style="western"><surname>Myers</surname><given-names>CW</given-names></name><name name-style="western"><surname>Daly</surname><given-names>JW</given-names></name><name name-style="western"><surname>Malkin</surname><given-names>B</given-names></name></person-group> (<year>1978</year>) <article-title>A dangerously toxic new frog (<italic><tp:taxon-name><tp:taxon-name-part taxon-name-part-type="genus">Phyllobates</tp:taxon-name-part></tp:taxon-name></italic>) used by Emberá Indians of western Colombia, with discussion of blowgun fabrication and dart poisoning.</article-title><source>Bulletin of the American Museum of Natural History</source><volume>161</volume>: <fpage>307</fpage>–<lpage>366</lpage>. <ext-link xlink:href="https://repositorio.ucaldas.edu.co/handle/ucaldas/17746" ext-link-type="uri" xlink:type="simple">https://repositorio.ucaldas.edu.co/handle/ucaldas/17746</ext-link></mixed-citation></ref><ref id="B23"><mixed-citation xmlns:xlink="http://www.w3.org/1999/xlink" xlink:type="simple"><person-group><name name-style="western"><surname>Lötters</surname><given-names>S</given-names></name><name name-style="western"><surname>Castro</surname><given-names>F</given-names></name><name name-style="western"><surname>Köhler</surname><given-names>J</given-names></name><name name-style="western"><surname>Richter</surname><given-names>R</given-names></name></person-group> (<year>1997</year>) <article-title>Notes on the distribution and color variation of poison frogs of the genus <italic><tp:taxon-name><tp:taxon-name-part taxon-name-part-type="genus">Phyllobates</tp:taxon-name-part></tp:taxon-name></italic> from western Colombia (<tp:taxon-name><tp:taxon-name-part taxon-name-part-type="order">Anura</tp:taxon-name-part></tp:taxon-name>: <tp:taxon-name><tp:taxon-name-part taxon-name-part-type="family">Dendrobatidae</tp:taxon-name-part></tp:taxon-name>).</article-title><source>Revue Français d’Aquariologie</source><volume>24</volume>: <fpage>55</fpage>–<lpage>58</lpage>. <ext-link xlink:href="https://www.researchgate.net/profile/Joern-Koehler/publication/280557631_Notes_on_the_distribution_and_color_variation_of_poison_frogs_of_the_genus_Phyllobates_from_western_Colombia_Anura_Dendrobatidae/links/55b903b208aed621de084aaa/Notes-on-the-distribution-and-color-variation-of-poison-frogs-of-the-genus-Phyllobates-from-western-Colombia-Anura-Dendrobatidae.pdf" ext-link-type="uri" xlink:type="simple">https://www.researchgate.net/profile/Joern-Koehler/publication/280557631_Notes_on_the_distribution_and_color_variation_of_poison_frogs_of_the_genus_Phyllobates_from_western_Colombia_Anura_Dendrobatidae/links/55b903b208aed621de084aaa/Notes-on-the-distribution-and-color-variation-of-poison-frogs-of-the-genus-Phyllobates-from-western-Colombia-Anura-Dendrobatidae.pdf</ext-link></mixed-citation></ref><ref id="B25"><mixed-citation xmlns:xlink="http://www.w3.org/1999/xlink" xlink:type="simple"><person-group><name name-style="western"><surname>Márquez</surname><given-names>R</given-names></name><name name-style="western"><surname>Corredor</surname><given-names>G</given-names></name><name name-style="western"><surname>Galvis</surname><given-names>C</given-names></name><name name-style="western"><surname>Góez</surname><given-names>D</given-names></name><name name-style="western"><surname>Amézquita</surname><given-names>A</given-names></name></person-group> (<year>2012</year>) <article-title>Range extension of the critically endangered true poison-dart frog, <italic><tp:taxon-name><tp:taxon-name-part taxon-name-part-type="genus">Phyllobates</tp:taxon-name-part><tp:taxon-name-part taxon-name-part-type="species">terribilis</tp:taxon-name-part></tp:taxon-name></italic> (<tp:taxon-name><tp:taxon-name-part taxon-name-part-type="order">Anura</tp:taxon-name-part></tp:taxon-name>: <tp:taxon-name><tp:taxon-name-part taxon-name-part-type="family">Dendrobatidae</tp:taxon-name-part></tp:taxon-name>), in western Colombia.</article-title><source>Acta Herpetologica</source><volume>7</volume>: <fpage>341</fpage>–<lpage>345</lpage>. <ext-link xlink:href="https://oaj.fupress.net/index.php/ah/article/view/1669" ext-link-type="uri" xlink:type="simple">https://oaj.fupress.net/index.php/ah/article/view/1669</ext-link></mixed-citation></ref><ref id="B14"><mixed-citation xmlns:xlink="http://www.w3.org/1999/xlink" xlink:type="simple"><person-group><name name-style="western"><surname>González-Santoro</surname><given-names>M</given-names></name><name name-style="western"><surname>Palacios-Rodríguez</surname><given-names>P</given-names></name><name name-style="western"><surname>González</surname><given-names>M</given-names></name><name name-style="western"><surname>Hernández-Restrepo</surname><given-names>J</given-names></name><name name-style="western"><surname>Mejía-Vargas</surname><given-names>D</given-names></name><name name-style="western"><surname>Amézquita</surname><given-names>A</given-names></name></person-group> (<year>2023</year>) <article-title>Decoupled auditory perception from acoustic signal divergence hinders species recognition in territorial poison frogs.</article-title><source>Behavioral Ecology and Sociobiology</source><volume>77</volume>: <fpage>1</fpage>–<lpage>11</lpage>. <ext-link xlink:href="10.1007/s00265-022-03281-8" ext-link-type="doi" xlink:type="simple">https://doi.org/10.1007/s00265-022-03281-8</ext-link></mixed-citation></ref><ref id="B40"><mixed-citation xmlns:xlink="http://www.w3.org/1999/xlink" xlink:type="simple"><person-group><name name-style="western"><surname>Silverstone</surname><given-names>PA</given-names></name></person-group> (<year>1975</year>) <article-title>A revision of the poison-arrow frogs of the genus <italic><tp:taxon-name><tp:taxon-name-part taxon-name-part-type="genus">Dendrobates</tp:taxon-name-part></tp:taxon-name></italic> Wagler.</article-title><source>Natural History Museum of Los Angeles County, Science Bulletin</source><volume>21</volume>: <fpage>1</fpage>–<lpage>55</lpage>. <ext-link xlink:href="https://pascal-francis.inist.fr/vibad/index.php?action=getRecordDetail&amp;idt=PASCAL7650139962" ext-link-type="uri" xlink:type="simple">https://pascal-francis.inist.fr/vibad/index.php?action=getRecordDetail&amp;idt=PASCAL7650139962</ext-link></mixed-citation></ref></ref-list></tp:taxon-treatment>
