# Supplementary material for: ﻿Molecular phylogenetics uncovers two new species in the genus Phyllobates (Anura, Dendrobatidae): the terrible frog gets two new sisters
Source: Zookeys. 2024 Sep 16;1212:217–40. doi: 10.3897/zookeys.1212.126733 (PMC11420536; doi:10.3897/zookeys.1212.126733)
Supplement: XML Treatment for Phyllobates bezosi [file zookeys.1212.126733-treatment2.xml]

<!DOCTYPE tp:taxon-treatment
  PUBLIC "-//TaxonX//DTD Taxonomic Treatment Publishing DTD v0 20100105//EN" "tax-treatment-NSO.dtd">
<tp:taxon-treatment xmlns:tp="http://www.plazi.org/taxpub"><tp:treatment-meta><kwd-group><label>Taxon classification</label><kwd>
                <named-content content-type="kingdom">Animalia</named-content>
              </kwd><kwd>
                <named-content content-type="order">Anura</named-content>
              </kwd><kwd>
                <named-content content-type="family">Dendrobatidae</named-content>
              </kwd></kwd-group><mixed-citation publication-type="journal"><person-group><name><surname>Amézquita</surname><given-names>Adolfo</given-names></name><name><surname>Vargas-Salinas</surname><given-names>Fernando</given-names></name><name><surname>Ramos</surname><given-names>Iván</given-names></name><name><surname>Palacios-Rodríguez</surname><given-names>Pablo</given-names></name><name><surname>Salazar</surname><given-names>Erika Nathalia</given-names></name><name><surname>Quiroz</surname><given-names>Michelle</given-names></name><name><surname>Bolívar</surname><given-names>Wilmar</given-names></name><name><surname>Galindo-Uribe</surname><given-names>Diana M.</given-names></name><name><surname>Mazariegos-H</surname><given-names>Luis A.</given-names></name></person-group><article-title>﻿Molecular phylogenetics uncovers two new species in the genus <italic><tp:taxon-name><tp:taxon-name-part taxon-name-part-type="genus" reg="Phyllobates">Phyllobates</tp:taxon-name-part></tp:taxon-name></italic> (<tp:taxon-name><tp:taxon-name-part taxon-name-part-type="order">Anura</tp:taxon-name-part></tp:taxon-name>, <tp:taxon-name><tp:taxon-name-part taxon-name-part-type="family">Dendrobatidae</tp:taxon-name-part></tp:taxon-name>): the terrible frog gets two new sisters</article-title><source>Zookeys</source><day>16</day><month>09</month><year>2024</year><volume>1212</volume><fpage>217</fpage><lpage>240</lpage><pub-id pub-id-type="doi">10.3897/zookeys.1212.126733</pub-id></mixed-citation></tp:treatment-meta><tp:nomenclature><label>﻿</label><tp:taxon-name>
              <object-id xmlns:xlink="http://www.w3.org/1999/xlink" content-type="arpha" xlink:type="simple">C6FF6232-51E2-5E58-BEC4-225235B8CDA4</object-id>
              <tp:taxon-name-part taxon-name-part-type="genus" reg="Phyllobates">Phyllobates</tp:taxon-name-part>
              <tp:taxon-name-part taxon-name-part-type="species" reg="bezosi">bezosi</tp:taxon-name-part>
              <object-id xmlns:xlink="http://www.w3.org/1999/xlink" content-type="zoobank" xlink:type="simple">https://zoobank.org/1D579EC1-C66D-4441-A53A-E8BDBB094963</object-id>
            </tp:taxon-name><tp:taxon-authority>
              
                
                sp.
               nov.</tp:taxon-authority><xref ref-type="fig" rid="F4">Figs 4</xref><xref ref-type="fig" rid="F7">, 7</xref></tp:nomenclature><tp:treatment-sec sec-type="type material" id="SECID0EYOCI"><title>Type material.</title><p><bold><italic>Holotype</italic></bold> • Adult male. Field original label: AA_7256. Museum ID: CPZ-UV 9191. Type locality in Colombia, Valle del Cauca, municipality of Bolívar, valley of the Garrapatas river, 4.43°, -76.43°, 700 m elevation, riverine rainforest, amidst the leaf litter, July 2023. Collected by Wilmar Bolívar and Adolfo Amézquita. Advertisement calls of this male (Fig. <xref ref-type="fig" rid="F5">5</xref>) were recorded under laboratory conditions. Measurements of this individual are in Table <xref ref-type="table" rid="T2">2</xref>. <bold><italic>Paratopotypes</italic></bold> • Three males and one female. Field original labels: AA_7257–60. Museum IDs: CPZ-UV 9192–5). All collected from the type locality, July 2023. Collected by Wilmar Bolívar and Adolfo Amézquita. Measurements of these individuals are presented in Table <xref ref-type="table" rid="T2">2</xref>.</p></tp:treatment-sec><tp:treatment-sec sec-type="diagnosis" id="SECID0ESPCI"><title>Diagnosis.</title><p><italic><tp:taxon-name><tp:taxon-name-part taxon-name-part-type="genus" reg="Phyllobates">Phyllobates</tp:taxon-name-part><tp:taxon-name-part taxon-name-part-type="species" reg="bezosi">bezosi</tp:taxon-name-part></tp:taxon-name></italic> sp. nov. is a medium-sized dendrobatid with an adult snout-to-vent length (<abbrev xmlns:xlink="http://www.w3.org/1999/xlink" xlink:title="snout-to-vent length" id="ABBRID0EMQCI" xlink:type="simple">SVL</abbrev>) of 31–36 mm (33.6 ± 1.7 mm, mean ± SD, <italic>n</italic> = 9). Body dorsal colouration is predominantly orange to yellow, with mid-dorsal black bands or blotches, usually incomplete and poorly defined, more frequently near the urostyle or between the eyes (Fig. <xref ref-type="fig" rid="F7">7</xref>). Laterally, the trunk shows suffusion of yellow into black. Dorsal surface of the limbs with irregular orange-to-yellow blotches on a predominantly black background. More yellow is generally found near the limb insertions. We also assign this species to <italic><tp:taxon-name><tp:taxon-name-part taxon-name-part-type="genus" reg="Phyllobates">Phyllobates</tp:taxon-name-part></tp:taxon-name></italic> based on other studies with more extensive outgroup sampling, including molecular (<xref ref-type="bibr" rid="B38">Santos et al. 2009</xref>) and combined (with morphological traits) phylogenetic analyses (Fig. <xref ref-type="fig" rid="F1">1</xref>; <xref ref-type="bibr" rid="B16">Grant et al. 2006</xref>, 2017; <xref ref-type="bibr" rid="B26">Márquez et al. 2020</xref>). We also use the following combination of traits: finger I longer than finger II, maxillary teeth present, and call of the trill type (<xref ref-type="bibr" rid="B31">Myers and Daly 1976</xref>; <xref ref-type="bibr" rid="B33">Myers et al. 1978</xref>).</p></tp:treatment-sec><tp:treatment-sec sec-type="comparisons" id="SECID0EVRCI"><title>Comparisons.</title><p><italic><tp:taxon-name><tp:taxon-name-part taxon-name-part-type="genus" reg="Phyllobates">Phyllobates</tp:taxon-name-part><tp:taxon-name-part taxon-name-part-type="species" reg="bezosi">bezosi</tp:taxon-name-part></tp:taxon-name></italic> sp. nov. can be externally distinguished from other yellow or orange species of its genus by the prevalence of black in the ventral colouration (Fig. <xref ref-type="fig" rid="F4">4</xref>). Both <italic><tp:taxon-name><tp:taxon-name-part taxon-name-part-type="genus" reg="Phyllobates">P.</tp:taxon-name-part><tp:taxon-name-part taxon-name-part-type="species" reg="terribilis">terribilis</tp:taxon-name-part></tp:taxon-name></italic> and <italic><tp:taxon-name><tp:taxon-name-part taxon-name-part-type="genus" reg="Phyllobates">P.</tp:taxon-name-part><tp:taxon-name-part taxon-name-part-type="species" reg="bicolor">bicolor</tp:taxon-name-part></tp:taxon-name></italic> exhibit predominantly yellow colouration ventrally, with some suffusion to black on the ventral surface of the hindlimbs and male throats. Despite large among-individual variations (Fig. <xref ref-type="fig" rid="F7">7</xref>), the ventral surfaces in <italic><tp:taxon-name><tp:taxon-name-part taxon-name-part-type="genus" reg="Phyllobates">P.</tp:taxon-name-part><tp:taxon-name-part taxon-name-part-type="species" reg="bezosi">bezosi</tp:taxon-name-part></tp:taxon-name></italic> sp. nov. are predominantly black in the throat, chest, belly, and limbs, with irregular orange to yellow blotches or sparks. There are no defined yellow blotches in <italic><tp:taxon-name><tp:taxon-name-part taxon-name-part-type="genus" reg="Phyllobates">P.</tp:taxon-name-part><tp:taxon-name-part taxon-name-part-type="species" reg="terribilis">terribilis</tp:taxon-name-part></tp:taxon-name></italic>, <italic><tp:taxon-name><tp:taxon-name-part taxon-name-part-type="genus" reg="Phyllobates">P.</tp:taxon-name-part><tp:taxon-name-part taxon-name-part-type="species" reg="bicolor">bicolor</tp:taxon-name-part></tp:taxon-name></italic> (Fig. <xref ref-type="fig" rid="F4">4</xref>), or its synonym <italic><tp:taxon-name><tp:taxon-name-part taxon-name-part-type="genus" reg="Phyllobates">P.</tp:taxon-name-part><tp:taxon-name-part taxon-name-part-type="species" reg="melanorrhinus">melanorrhinus</tp:taxon-name-part></tp:taxon-name></italic> (Myers &amp; Böhme, 1996): none of the six specimens of the latter exhibit evidence of well-defined colour blotches in dorsal or ventral colouration, and dorsal colouration remains light grey in preservative (<xref ref-type="bibr" rid="B30">Myers and Böhme 1996</xref>: figs 1–3), whereas it turns into dark black in <italic><tp:taxon-name><tp:taxon-name-part taxon-name-part-type="genus" reg="Phyllobates">P.</tp:taxon-name-part><tp:taxon-name-part taxon-name-part-type="species" reg="bezosi">bezosi</tp:taxon-name-part></tp:taxon-name></italic> sp. nov. The flanks are also predominantly black in nearly all individuals of <italic><tp:taxon-name><tp:taxon-name-part taxon-name-part-type="genus" reg="Phyllobates">P.</tp:taxon-name-part><tp:taxon-name-part taxon-name-part-type="species" reg="bezosi">bezosi</tp:taxon-name-part></tp:taxon-name></italic> sp. nov. but yellow in the other two species. The froglets of <italic><tp:taxon-name><tp:taxon-name-part taxon-name-part-type="genus" reg="Phyllobates">P.</tp:taxon-name-part><tp:taxon-name-part taxon-name-part-type="species" reg="bezosi">bezosi</tp:taxon-name-part></tp:taxon-name></italic> sp. nov. also exhibit bright dorsolateral stripes shortly after metamorphosis (Fig. <xref ref-type="fig" rid="F7">7</xref>), but the stripe changes to dominant orange-to-yellow dorsal colouration during development. The absence of dorsolateral stripes in adults also distinguishes <italic><tp:taxon-name><tp:taxon-name-part taxon-name-part-type="genus" reg="Phyllobates">P.</tp:taxon-name-part><tp:taxon-name-part taxon-name-part-type="species" reg="bezosi">bezosi</tp:taxon-name-part></tp:taxon-name></italic> sp. nov. from all forms of <italic><tp:taxon-name><tp:taxon-name-part taxon-name-part-type="genus" reg="Phyllobates">P.</tp:taxon-name-part><tp:taxon-name-part taxon-name-part-type="species" reg="aurotaenia">aurotaenia</tp:taxon-name-part></tp:taxon-name></italic>, <italic><tp:taxon-name><tp:taxon-name-part taxon-name-part-type="genus" reg="Phyllobates">P.</tp:taxon-name-part><tp:taxon-name-part taxon-name-part-type="species" reg="samperi">samperi</tp:taxon-name-part></tp:taxon-name></italic> sp. nov. (Figs <xref ref-type="fig" rid="F4">4</xref>, <xref ref-type="fig" rid="F7">7</xref>), as well as the Central American species <italic><tp:taxon-name><tp:taxon-name-part taxon-name-part-type="genus" reg="Phyllobates">P.</tp:taxon-name-part><tp:taxon-name-part taxon-name-part-type="species" reg="lugubris">lugubris</tp:taxon-name-part></tp:taxon-name></italic> and <italic><tp:taxon-name><tp:taxon-name-part taxon-name-part-type="genus" reg="Phyllobates">P.</tp:taxon-name-part><tp:taxon-name-part taxon-name-part-type="species" reg="vittatus">vittatus</tp:taxon-name-part></tp:taxon-name></italic>.</p></tp:treatment-sec><tp:treatment-sec sec-type="description" id="SECID0E2ZCI"><title>Description of the holotype.</title><p>The holotype is an adult male, 32.6 mm in snout-to-vent length, not dissected but assumed to be sexually mature because it was observed calling and recorded in captivity (Fig. <xref ref-type="fig" rid="F4">4</xref>). In life it was predominantly orange in the dorsum with middorsal discontinuous black bands of variable width (Figs <xref ref-type="fig" rid="F4">4</xref>, <xref ref-type="fig" rid="F7">7</xref>). Rostrum orange dorsally and black ventrally, with the two colours present in the upper jaw and without any colour suffusion. Lateral body black, without any suffusion to the orange dorsum, with a few orange blotches. Groins black. Dorsal surface of arms orange, and of forearms black with orange blotches. Dorsal surface of legs black with orange blotches. Ventral surface of all limbs predominantly black with a few orange blotches in the arms and yellow to greenish blotches in the legs. Ventrally black with a few rounded yellow blotches, variable in size. Body measurements are presented in Table <xref ref-type="table" rid="T2">2</xref>.</p></tp:treatment-sec><tp:treatment-sec sec-type="Colouration" id="SECID0ER1CI"><title>Colouration.</title><p>Adult individuals of <italic><tp:taxon-name><tp:taxon-name-part taxon-name-part-type="genus" reg="Phyllobates">P.</tp:taxon-name-part><tp:taxon-name-part taxon-name-part-type="species" reg="bezosi">bezosi</tp:taxon-name-part></tp:taxon-name></italic> sp. nov. are predominantly orange to yellow in the dorsum, more often with mid-dorsal black bands or blotches that are incomplete. The orange/yellow is more often replaced by predominantly black on the flanks, limbs, and ventral surfaces. A few individuals do not bear the middorsal black bands (Fig. <xref ref-type="fig" rid="F7">7</xref>) and yellow can extend towards the flanks and venter, but never with blue blotches or speckles, as in <italic><tp:taxon-name><tp:taxon-name-part taxon-name-part-type="genus" reg="Phyllobates">P.</tp:taxon-name-part><tp:taxon-name-part taxon-name-part-type="species" reg="bicolor">bicolor</tp:taxon-name-part></tp:taxon-name></italic>. Ventrally, adults can be completely pitch black, with a single golden blotch near the chest, or with a variable number and size of golden blotches. In preservative (70% ethanol), the individuals look completely black. Some remain dark grey in the areas previously covered by yellow colouration. All ventral yellow or golden blotches or speckles fade out.</p></tp:treatment-sec><tp:treatment-sec sec-type="Vocalisation" id="SECID0E12CI"><title>Vocalisation.</title><p><italic><tp:taxon-name><tp:taxon-name-part taxon-name-part-type="genus" reg="Phyllobates">Phyllobates</tp:taxon-name-part><tp:taxon-name-part taxon-name-part-type="species" reg="bezosi">bezosi</tp:taxon-name-part></tp:taxon-name></italic> sp. nov. males utter trill calls (Fig. <xref ref-type="fig" rid="F5">5</xref>). Males produce a series of 95 (76–113, <italic>n</italic> = 2 males) uni-note calls. Series last 9.5 s (7.8–11.1), individual calls 36 ms (37–38), and intercall intervals 64 ms (61–66). In contrast to <italic><tp:taxon-name><tp:taxon-name-part taxon-name-part-type="genus" reg="Phyllobates">P.</tp:taxon-name-part><tp:taxon-name-part taxon-name-part-type="species" reg="samperi">samperi</tp:taxon-name-part></tp:taxon-name></italic> sp. nov., the call frequency peaks around 2.4 kHz (2.38–2.43). Interestingly, most (90%) energy is concentrated within a much narrower bandwidth of 0.30 kHz (0.27–0.34), but the low number of recorded males (2) does not allow us to elaborate on this topic. The two recordings were made at body temperatures of 21.3 and 21.7 °C, respectively. Call duration of <italic><tp:taxon-name><tp:taxon-name-part taxon-name-part-type="genus" reg="Phyllobates">P.</tp:taxon-name-part><tp:taxon-name-part taxon-name-part-type="species" reg="bezosi">bezosi</tp:taxon-name-part></tp:taxon-name></italic> sp. nov. (37–38 ms) overlaps with the range (35–39 ms) known for <italic><tp:taxon-name><tp:taxon-name-part taxon-name-part-type="genus" reg="Phyllobates">P.</tp:taxon-name-part><tp:taxon-name-part taxon-name-part-type="species" reg="bicolor">bicolor</tp:taxon-name-part></tp:taxon-name></italic> (<xref ref-type="bibr" rid="B13">González-Santoro et al. 2022</xref>, <xref ref-type="bibr" rid="B14">2023</xref>). The peak frequency in the two recorded individuals of the former (2.38–2.43 kHz) falls also well within the range of frequencies of the latter (1.99–3.07 kHz).</p></tp:treatment-sec><tp:treatment-sec sec-type="ecology" id="SECID0EV5CI"><title>Ecology.</title><p>During its time in the laboratory, a couple bred. A male was found carrying nine tadpoles on his back (7 June 2023). After placing him in another container with water, tadpoles were found free within 24 h (June 8). They were kept in a 25 × 20 × 20 cm aquarium, with algae, aquatic vegetation and supplemented with fish food. The first metamorph was found after 74 days (21 August) and the last one after 94 days (September 10). They expressed very early the two dorsolateral yellow bands that characterise the colouration of <italic><tp:taxon-name><tp:taxon-name-part taxon-name-part-type="genus" reg="Phyllobates">Phyllobates</tp:taxon-name-part></tp:taxon-name></italic> juveniles (Fig. <xref ref-type="fig" rid="F7">7</xref>). Other aspects of territoriality, habitat use, and breeding are likely to be similar to the other <italic><tp:taxon-name><tp:taxon-name-part taxon-name-part-type="genus" reg="Phyllobates">Phyllobates</tp:taxon-name-part></tp:taxon-name></italic> species, but our time in the field was too short to corroborate this.</p></tp:treatment-sec><tp:treatment-sec sec-type="distribution" id="SECID0EN6CI"><title>Distribution and conservation.</title><p>The species is known so far from a single locality: the type locality at the Garrapatas River (municipality of Bolívar, Valle del Cauca). The information on the status of the forests is very poor. Nonetheless, this area has suffered strong and increasing violence during the last decade, mostly associated with intensive illegal gold mining and narcotraffic. At the moment of writing this manuscript, access to the area is restricted by illegally armed groups that also constrain the movement of local inhabitants. Besides the aforementioned illegal activities, the lack of governmental authorities in the area and the long history of dendrobatid poaching in Valle del Cauca and Chocó allow us to infer a high risk for the species described herein. We thus propose to declare it Endangered EN B1ab(iii), B2ac(iii), under the IUCN Red List criteria (<xref ref-type="bibr" rid="B19">IUCN 2012</xref>), until additional information is collected.</p></tp:treatment-sec><tp:treatment-sec sec-type="etymology" id="SECID0EX6CI"><title>Etymology.</title><p>The species is named honouring American entrepreneur Jeff Bezos, for his contributions to environmental conservation, particularly through the Bezos Earth Fund. The fund aims to combat climate change and preserve the natural world by funding scientists, NGOs, and other local communities dedicated to environmental action. The fund’s investments in conservation, restoration initiatives, food systems, clean energy, and sustainable development reflect a commitment to stewarding the planet for future generations. The considerable financial resources allocated for environmental causes symbolise an important step in mobilising private capital for public good, particularly in an era urgently demanding climate solutions. The name of this new remarkable species is expected to highlight this hallmark decision.</p></tp:treatment-sec><tp:treatment-sec><!--Section generated to contain objects referenced in tp:taxon-treatment.--><fig id="F4" position="float" orientation="portrait"><object-id xmlns:xlink="http://www.w3.org/1999/xlink" content-type="doi" xlink:type="simple">10.3897/zookeys.1212.126733.figure4</object-id><object-id xmlns:xlink="http://www.w3.org/1999/xlink" content-type="arpha" xlink:type="simple">C4FB713D-8DAB-575C-B069-82CFE0C6ED54</object-id><label>Figure 4.</label><caption><p>Dorsal and ventral view of <italic><tp:taxon-name><tp:taxon-name-part taxon-name-part-type="genus" reg="Phyllobates">Phyllobates</tp:taxon-name-part></tp:taxon-name></italic> species in Colombia, including the narrow-banded (<italic><tp:taxon-name><tp:taxon-name-part taxon-name-part-type="genus" reg="Phyllobates">P.</tp:taxon-name-part><tp:taxon-name-part taxon-name-part-type="species" reg="aurotaenia">aurotaenia</tp:taxon-name-part></tp:taxon-name></italic> AT, Atrato in Fig. <xref ref-type="fig" rid="F1">1</xref>) and broad-banded (<italic><tp:taxon-name><tp:taxon-name-part taxon-name-part-type="genus" reg="Phyllobates">P.</tp:taxon-name-part><tp:taxon-name-part taxon-name-part-type="species" reg="aurotaenia">aurotaenia</tp:taxon-name-part></tp:taxon-name></italic> SJ, San Juan in Fig. <xref ref-type="fig" rid="F1">1</xref>) morphs of <italic><tp:taxon-name><tp:taxon-name-part taxon-name-part-type="genus" reg="Phyllobates">P.</tp:taxon-name-part><tp:taxon-name-part taxon-name-part-type="species" reg="aurotaenia">aurotaenia</tp:taxon-name-part></tp:taxon-name></italic>. The tree topology follows the results depicted in Fig. <xref ref-type="fig" rid="F1">1</xref>.</p></caption><graphic xmlns:xlink="http://www.w3.org/1999/xlink" xlink:href="zookeys-1212-217_article-126733__-g004.jpg" position="float" orientation="portrait" xlink:type="simple" id="oo_1135004.jpg"><uri content-type="original_file" xlink:type="simple">https://binary.pensoft.net/fig/1135004</uri></graphic></fig><fig id="F1" position="float" orientation="portrait"><object-id xmlns:xlink="http://www.w3.org/1999/xlink" content-type="doi" xlink:type="simple">10.3897/zookeys.1212.126733.figure1</object-id><object-id xmlns:xlink="http://www.w3.org/1999/xlink" content-type="arpha" xlink:type="simple">9D419172-5E5F-54E7-B668-176CDAF5437E</object-id><label>Figure 1.</label><caption><p>Recovered relationship between Colombian species and clades of <italic><tp:taxon-name><tp:taxon-name-part taxon-name-part-type="genus" reg="Phyllobates">Phyllobates</tp:taxon-name-part></tp:taxon-name></italic> and proposed taxonomic arrangement in the light of current evidence. Green dots denote nodal support (UFBoot2) of at least 95%. The individuals outlined by two-coloured bars remain without a name, because they represent the probable result of introgression or hybridisation (<xref ref-type="bibr" rid="B26">Márquez et al. 2020</xref>). See Materials and methods for further details on the phylogenetic analysis and Suppl. material <xref ref-type="supplementary-material" rid="S1">1</xref> for localities and codes of specimens. Frog icon colouration is approximate and should not be used to obtain diagnostic traits. See Fig. <xref ref-type="fig" rid="F4">4</xref> for a colour diagnosis of the Colombian species.</p></caption><graphic xmlns:xlink="http://www.w3.org/1999/xlink" xlink:href="zookeys-1212-217_article-126733__-g001.jpg" position="float" orientation="portrait" xlink:type="simple" id="oo_1135001.jpg"><uri content-type="original_file" xlink:type="simple">https://binary.pensoft.net/fig/1135001</uri></graphic></fig><fig id="F7" position="float" orientation="portrait"><object-id xmlns:xlink="http://www.w3.org/1999/xlink" content-type="doi" xlink:type="simple">10.3897/zookeys.1212.126733.figure7</object-id><object-id xmlns:xlink="http://www.w3.org/1999/xlink" content-type="arpha" xlink:type="simple">27C02208-9955-5D95-A43D-4AFB6770E80D</object-id><label>Figure 7.</label><caption><p>Colour variation among individuals of <italic><tp:taxon-name><tp:taxon-name-part taxon-name-part-type="genus" reg="Phyllobates">Phyllobates</tp:taxon-name-part><tp:taxon-name-part taxon-name-part-type="species" reg="bezosi">bezosi</tp:taxon-name-part></tp:taxon-name></italic> sp. nov. (HT: holotype) including <bold>A</bold> dorsal and <bold>B</bold> ventral images for adult individuals and <bold>C</bold> three froglets, which exhibit the typical colouration with dorsolateral lines that characterises juvenile <italic><tp:taxon-name><tp:taxon-name-part taxon-name-part-type="genus" reg="Phyllobates">Phyllobates</tp:taxon-name-part></tp:taxon-name></italic>. To compare with juveniles of this species, we add a single image <bold>D</bold> of <italic><tp:taxon-name><tp:taxon-name-part taxon-name-part-type="genus" reg="Phyllobates">P.</tp:taxon-name-part><tp:taxon-name-part taxon-name-part-type="species" reg="samperi">samperi</tp:taxon-name-part></tp:taxon-name></italic> sp. nov.</p></caption><graphic xmlns:xlink="http://www.w3.org/1999/xlink" xlink:href="zookeys-1212-217_article-126733__-g007.jpg" position="float" orientation="portrait" xlink:type="simple" id="oo_1135007.jpg"><uri content-type="original_file" xlink:type="simple">https://binary.pensoft.net/fig/1135007</uri></graphic></fig><fig id="F5" position="float" orientation="portrait"><object-id xmlns:xlink="http://www.w3.org/1999/xlink" content-type="doi" xlink:type="simple">10.3897/zookeys.1212.126733.figure5</object-id><object-id xmlns:xlink="http://www.w3.org/1999/xlink" content-type="arpha" xlink:type="simple">B82D5206-0698-5F22-A9D5-F58FC8240528</object-id><label>Figure 5.</label><caption><p>Advertisement calls. Sonagram of one series of advertisement calls (a trill, above) of the holotype male specimens of <italic><tp:taxon-name><tp:taxon-name-part taxon-name-part-type="genus" reg="Phyllobates">Phyllobates</tp:taxon-name-part><tp:taxon-name-part taxon-name-part-type="species" reg="samperi">samperi</tp:taxon-name-part></tp:taxon-name></italic> sp. nov. and <italic><tp:taxon-name><tp:taxon-name-part taxon-name-part-type="genus" reg="Phyllobates">P.</tp:taxon-name-part><tp:taxon-name-part taxon-name-part-type="species" reg="bezosi">bezosi</tp:taxon-name-part></tp:taxon-name></italic> sp. nov. An oscillogram (dark lines below the upper sonogram) shows a typical pattern of increase in sound pressure level. A power spectrum (red lines to the right of the upper sonograms) reveals most call energy is concentrated. In the sonograms below, a detail is presented of three uni-note calls per species.</p></caption><graphic xmlns:xlink="http://www.w3.org/1999/xlink" xlink:href="zookeys-1212-217_article-126733__-g005.jpg" position="float" orientation="portrait" xlink:type="simple" id="oo_1135005.jpg"><uri content-type="original_file" xlink:type="simple">https://binary.pensoft.net/fig/1135005</uri></graphic></fig><table-wrap id="T2" position="float" orientation="portrait"><label>Table 2.</label><caption><p>Morphometry. Body measurements and sex of collected individuals of the new species that are described herein. HT denotes holotype. See Materials and methods for abbreviations.</p></caption><table id="TID0EVJAI" rules="all"><tbody><tr><th rowspan="1" colspan="1">Species</th><th rowspan="1" colspan="1">ID</th><th rowspan="1" colspan="1">Sex</th><th rowspan="1" colspan="1">
                      <abbrev xmlns:xlink="http://www.w3.org/1999/xlink" xlink:title="snout-to-vent length" id="ABBRID0E42AG" xlink:type="simple">SVL</abbrev>
                    </th><th rowspan="1" colspan="1">
                      <abbrev xmlns:xlink="http://www.w3.org/1999/xlink" xlink:title="femur length from flexed knee to groin" id="ABBRID0EF3AG" xlink:type="simple">FL</abbrev>
                    </th><th rowspan="1" colspan="1">
                      <abbrev xmlns:xlink="http://www.w3.org/1999/xlink" xlink:title="tibia length between heel and outer surface of flexed knee" id="ABBRID0EN3AG" xlink:type="simple">TL</abbrev>
                    </th><th rowspan="1" colspan="1">
                      <abbrev xmlns:xlink="http://www.w3.org/1999/xlink" xlink:title="greatest body width, measured under armpits" id="ABBRID0EV3AG" xlink:type="simple">GBW</abbrev>
                    </th><th rowspan="1" colspan="1">
                      <abbrev xmlns:xlink="http://www.w3.org/1999/xlink" xlink:title="head width between angles of jaws" id="ABBRID0E43AG" xlink:type="simple">HW</abbrev>
                    </th><th rowspan="1" colspan="1">
                      <abbrev xmlns:xlink="http://www.w3.org/1999/xlink" xlink:title="head length from tip of snout to angle of jaw" id="ABBRID0EF4AG" xlink:type="simple">HL</abbrev>
                    </th><th rowspan="1" colspan="1">
                      <abbrev xmlns:xlink="http://www.w3.org/1999/xlink" xlink:title="horizontal eye length" id="ABBRID0EN4AG" xlink:type="simple">EL</abbrev>
                    </th><th rowspan="1" colspan="1">
                      <abbrev xmlns:xlink="http://www.w3.org/1999/xlink" xlink:title="internarinal distance" id="ABBRID0EV4AG" xlink:type="simple">IN</abbrev>
                    </th><th rowspan="1" colspan="1">
                      <abbrev xmlns:xlink="http://www.w3.org/1999/xlink" xlink:title="interorbital distance" id="ABBRID0E44AG" xlink:type="simple">IOD</abbrev>
                    </th><th rowspan="1" colspan="1">
                      <abbrev xmlns:xlink="http://www.w3.org/1999/xlink" xlink:title="distance from centre of naris to anterior edge of the eye" id="ABBRID0EF5AG" xlink:type="simple">NED</abbrev>
                    </th><th rowspan="1" colspan="1">
                      <abbrev xmlns:xlink="http://www.w3.org/1999/xlink" xlink:title="horizontal diameter of the tympanum" id="ABBRID0EN5AG" xlink:type="simple">HDT</abbrev>
                    </th><th rowspan="1" colspan="1">
                      <abbrev xmlns:xlink="http://www.w3.org/1999/xlink" xlink:title="left-hand length from palmar tubercle to longest (third) finger" id="ABBRID0EV5AG" xlink:type="simple">HaL</abbrev>
                    </th><th rowspan="1" colspan="1">
                      <abbrev xmlns:xlink="http://www.w3.org/1999/xlink" xlink:title="left foot length from inner metatarsal tubercle to longest (fourth) finger" id="ABBRID0E45AG" xlink:type="simple">FoL</abbrev>
                    </th></tr><tr><td rowspan="1" colspan="1"><italic><tp:taxon-name><tp:taxon-name-part taxon-name-part-type="genus" reg="Phyllobates">P.</tp:taxon-name-part><tp:taxon-name-part taxon-name-part-type="species" reg="samperi">samperi</tp:taxon-name-part></tp:taxon-name></italic> sp. nov.</td><td rowspan="1" colspan="1"><named-content xmlns:xlink="http://www.w3.org/1999/xlink" content-type="dwc:institutional_code" xlink:title="Amphibian Collection of the C.J. Marinkelle Museum of Natural History at Universidad de los Andes" xlink:href="http://grbio.org/institution/la-universidad-de-los-andes" xlink:type="simple">ANDES-A</named-content> 3673 (HT)</td><td rowspan="1" colspan="1">M</td><td rowspan="1" colspan="1">24.0</td><td rowspan="1" colspan="1">11.8</td><td rowspan="1" colspan="1">13.7</td><td rowspan="1" colspan="1">9.0</td><td rowspan="1" colspan="1">8.3</td><td rowspan="1" colspan="1">9.3</td><td rowspan="1" colspan="1">3.3</td><td rowspan="1" colspan="1">3.2</td><td rowspan="1" colspan="1">5.1</td><td rowspan="1" colspan="1">2.4</td><td rowspan="1" colspan="1">2.8</td><td rowspan="1" colspan="1">6.2</td><td rowspan="1" colspan="1">10.4</td></tr><tr><td rowspan="1" colspan="1"><italic><tp:taxon-name><tp:taxon-name-part taxon-name-part-type="genus" reg="Phyllobates">P.</tp:taxon-name-part><tp:taxon-name-part taxon-name-part-type="species" reg="samperi">samperi</tp:taxon-name-part></tp:taxon-name></italic> sp. nov.</td><td rowspan="1" colspan="1">UVC-H 7878</td><td rowspan="1" colspan="1">F</td><td rowspan="1" colspan="1">27.0</td><td rowspan="1" colspan="1">11.2</td><td rowspan="1" colspan="1">13.6</td><td rowspan="1" colspan="1">8.2</td><td rowspan="1" colspan="1">8.6</td><td rowspan="1" colspan="1">9.2</td><td rowspan="1" colspan="1">3.4</td><td rowspan="1" colspan="1">3.6</td><td rowspan="1" colspan="1">5.8</td><td rowspan="1" colspan="1">3.2</td><td rowspan="1" colspan="1">1.8</td><td rowspan="1" colspan="1">6.5</td><td rowspan="1" colspan="1">12.5</td></tr><tr><td rowspan="1" colspan="1"><italic><tp:taxon-name><tp:taxon-name-part taxon-name-part-type="genus" reg="Phyllobates">P.</tp:taxon-name-part><tp:taxon-name-part taxon-name-part-type="species" reg="samperi">samperi</tp:taxon-name-part></tp:taxon-name></italic> sp. nov.</td><td rowspan="1" colspan="1">UVC-H 7879</td><td rowspan="1" colspan="1">M</td><td rowspan="1" colspan="1">21.7</td><td rowspan="1" colspan="1">9.0</td><td rowspan="1" colspan="1">11.5</td><td rowspan="1" colspan="1">7.7</td><td rowspan="1" colspan="1">6.5</td><td rowspan="1" colspan="1">7.6</td><td rowspan="1" colspan="1">3.5</td><td rowspan="1" colspan="1">2.4</td><td rowspan="1" colspan="1">5.9</td><td rowspan="1" colspan="1">2.4</td><td rowspan="1" colspan="1">1.4</td><td rowspan="1" colspan="1">5.7</td><td rowspan="1" colspan="1">9.7</td></tr><tr><td rowspan="1" colspan="1"><italic><tp:taxon-name><tp:taxon-name-part taxon-name-part-type="genus" reg="Phyllobates">P.</tp:taxon-name-part><tp:taxon-name-part taxon-name-part-type="species" reg="samperi">samperi</tp:taxon-name-part></tp:taxon-name></italic> sp. nov.</td><td rowspan="1" colspan="1">UVC-H 8849</td><td rowspan="1" colspan="1">–</td><td rowspan="1" colspan="1">23.1</td><td rowspan="1" colspan="1">9.5</td><td rowspan="1" colspan="1">11.5</td><td rowspan="1" colspan="1">7.2</td><td rowspan="1" colspan="1">7.4</td><td rowspan="1" colspan="1">8.1</td><td rowspan="1" colspan="1">3.3</td><td rowspan="1" colspan="1">3.7</td><td rowspan="1" colspan="1">5.0</td><td rowspan="1" colspan="1">2.4</td><td rowspan="1" colspan="1">1.1</td><td rowspan="1" colspan="1">6.1</td><td rowspan="1" colspan="1">10.9</td></tr><tr><td rowspan="1" colspan="1"><italic><tp:taxon-name><tp:taxon-name-part taxon-name-part-type="genus" reg="Phyllobates">P.</tp:taxon-name-part><tp:taxon-name-part taxon-name-part-type="species" reg="samperi">samperi</tp:taxon-name-part></tp:taxon-name></italic> sp. nov.</td><td rowspan="1" colspan="1">UVC-H 15332</td><td rowspan="1" colspan="1">M</td><td rowspan="1" colspan="1">21.5</td><td rowspan="1" colspan="1">8.0</td><td rowspan="1" colspan="1">11.6</td><td rowspan="1" colspan="1">6.9</td><td rowspan="1" colspan="1">6.4</td><td rowspan="1" colspan="1">8.5</td><td rowspan="1" colspan="1">2.7</td><td rowspan="1" colspan="1">3.2</td><td rowspan="1" colspan="1">4.2</td><td rowspan="1" colspan="1">2.5</td><td rowspan="1" colspan="1">1.9</td><td rowspan="1" colspan="1">5.5</td><td rowspan="1" colspan="1">9.4</td></tr><tr><td rowspan="1" colspan="1"><italic><tp:taxon-name><tp:taxon-name-part taxon-name-part-type="genus" reg="Phyllobates">P.</tp:taxon-name-part><tp:taxon-name-part taxon-name-part-type="species" reg="samperi">samperi</tp:taxon-name-part></tp:taxon-name></italic> sp. nov.</td><td rowspan="1" colspan="1"><named-content xmlns:xlink="http://www.w3.org/1999/xlink" content-type="dwc:institutional_code" xlink:title="Amphibian Collection of the C.J. Marinkelle Museum of Natural History at Universidad de los Andes" xlink:href="http://grbio.org/institution/la-universidad-de-los-andes" xlink:type="simple">ANDES-A</named-content> 3679</td><td rowspan="1" colspan="1">M</td><td rowspan="1" colspan="1">26.5</td><td rowspan="1" colspan="1">10.6</td><td rowspan="1" colspan="1">12.7</td><td rowspan="1" colspan="1">7.4</td><td rowspan="1" colspan="1">8.9</td><td rowspan="1" colspan="1">8.0</td><td rowspan="1" colspan="1">3.1</td><td rowspan="1" colspan="1">2.7</td><td rowspan="1" colspan="1">5.8</td><td rowspan="1" colspan="1">2.7</td><td rowspan="1" colspan="1">1.3</td><td rowspan="1" colspan="1">5.8</td><td rowspan="1" colspan="1">9.5</td></tr><tr><td rowspan="1" colspan="1"><italic><tp:taxon-name><tp:taxon-name-part taxon-name-part-type="genus" reg="Phyllobates">P.</tp:taxon-name-part><tp:taxon-name-part taxon-name-part-type="species" reg="samperi">samperi</tp:taxon-name-part></tp:taxon-name></italic> sp. nov.</td><td rowspan="1" colspan="1"><named-content xmlns:xlink="http://www.w3.org/1999/xlink" content-type="dwc:institutional_code" xlink:title="Amphibian Collection of the C.J. Marinkelle Museum of Natural History at Universidad de los Andes" xlink:href="http://grbio.org/institution/la-universidad-de-los-andes" xlink:type="simple">ANDES-A</named-content> 3678</td><td rowspan="1" colspan="1">–</td><td rowspan="1" colspan="1">25.9</td><td rowspan="1" colspan="1">9.3</td><td rowspan="1" colspan="1">12.8</td><td rowspan="1" colspan="1">8.1</td><td rowspan="1" colspan="1">7.8</td><td rowspan="1" colspan="1">8.0</td><td rowspan="1" colspan="1">2.7</td><td rowspan="1" colspan="1">2.7</td><td rowspan="1" colspan="1">4.4</td><td rowspan="1" colspan="1">2.5</td><td rowspan="1" colspan="1">1.2</td><td rowspan="1" colspan="1">5.6</td><td rowspan="1" colspan="1">11.1</td></tr><tr><td rowspan="1" colspan="1"><italic><tp:taxon-name><tp:taxon-name-part taxon-name-part-type="genus" reg="Phyllobates">P.</tp:taxon-name-part><tp:taxon-name-part taxon-name-part-type="species" reg="samperi">samperi</tp:taxon-name-part></tp:taxon-name></italic> sp. nov.</td><td rowspan="1" colspan="1"><named-content xmlns:xlink="http://www.w3.org/1999/xlink" content-type="dwc:institutional_code" xlink:title="Amphibian Collection of the C.J. Marinkelle Museum of Natural History at Universidad de los Andes" xlink:href="http://grbio.org/institution/la-universidad-de-los-andes" xlink:type="simple">ANDES-A</named-content> 3677</td><td rowspan="1" colspan="1">–</td><td rowspan="1" colspan="1">26.1</td><td rowspan="1" colspan="1">10.8</td><td rowspan="1" colspan="1">13.9</td><td rowspan="1" colspan="1">8.9</td><td rowspan="1" colspan="1">7.7</td><td rowspan="1" colspan="1">9.2</td><td rowspan="1" colspan="1">3.1</td><td rowspan="1" colspan="1">2.8</td><td rowspan="1" colspan="1">5.7</td><td rowspan="1" colspan="1">2.6</td><td rowspan="1" colspan="1">1.1</td><td rowspan="1" colspan="1">6.1</td><td rowspan="1" colspan="1">11.0</td></tr><tr><td rowspan="1" colspan="1"><italic><tp:taxon-name><tp:taxon-name-part taxon-name-part-type="genus" reg="Phyllobates">P.</tp:taxon-name-part><tp:taxon-name-part taxon-name-part-type="species" reg="samperi">samperi</tp:taxon-name-part></tp:taxon-name></italic> sp. nov.</td><td rowspan="1" colspan="1"><named-content xmlns:xlink="http://www.w3.org/1999/xlink" content-type="dwc:institutional_code" xlink:title="Amphibian Collection of the C.J. Marinkelle Museum of Natural History at Universidad de los Andes" xlink:href="http://grbio.org/institution/la-universidad-de-los-andes" xlink:type="simple">ANDES-A</named-content> 3676</td><td rowspan="1" colspan="1">M</td><td rowspan="1" colspan="1">25.6</td><td rowspan="1" colspan="1">10.6</td><td rowspan="1" colspan="1">12.6</td><td rowspan="1" colspan="1">9.2</td><td rowspan="1" colspan="1">7.7</td><td rowspan="1" colspan="1">8.0</td><td rowspan="1" colspan="1">2.5</td><td rowspan="1" colspan="1">3.0</td><td rowspan="1" colspan="1">4.7</td><td rowspan="1" colspan="1">2.5</td><td rowspan="1" colspan="1">1.2</td><td rowspan="1" colspan="1">6.2</td><td rowspan="1" colspan="1">11.0</td></tr><tr><td rowspan="1" colspan="1"><italic><tp:taxon-name><tp:taxon-name-part taxon-name-part-type="genus" reg="Phyllobates">P.</tp:taxon-name-part><tp:taxon-name-part taxon-name-part-type="species" reg="samperi">samperi</tp:taxon-name-part></tp:taxon-name></italic> sp. nov.</td><td rowspan="1" colspan="1"><named-content xmlns:xlink="http://www.w3.org/1999/xlink" content-type="dwc:institutional_code" xlink:title="Amphibian Collection of the C.J. Marinkelle Museum of Natural History at Universidad de los Andes" xlink:href="http://grbio.org/institution/la-universidad-de-los-andes" xlink:type="simple">ANDES-A</named-content> 3675</td><td rowspan="1" colspan="1">M</td><td rowspan="1" colspan="1">25.4</td><td rowspan="1" colspan="1">9.2</td><td rowspan="1" colspan="1">11.2</td><td rowspan="1" colspan="1">9.3</td><td rowspan="1" colspan="1">8.9</td><td rowspan="1" colspan="1">9.3</td><td rowspan="1" colspan="1">3.9</td><td rowspan="1" colspan="1">2.8</td><td rowspan="1" colspan="1">4.6</td><td rowspan="1" colspan="1">2.6</td><td rowspan="1" colspan="1">1.2</td><td rowspan="1" colspan="1">5.8</td><td rowspan="1" colspan="1">10.7</td></tr><tr><td rowspan="1" colspan="1"><italic><tp:taxon-name><tp:taxon-name-part taxon-name-part-type="genus" reg="Phyllobates">P.</tp:taxon-name-part><tp:taxon-name-part taxon-name-part-type="species" reg="samperi">samperi</tp:taxon-name-part></tp:taxon-name></italic> sp. nov.</td><td rowspan="1" colspan="1"><named-content xmlns:xlink="http://www.w3.org/1999/xlink" content-type="dwc:institutional_code" xlink:title="Amphibian Collection of the C.J. Marinkelle Museum of Natural History at Universidad de los Andes" xlink:href="http://grbio.org/institution/la-universidad-de-los-andes" xlink:type="simple">ANDES-A</named-content> 3674</td><td rowspan="1" colspan="1">M</td><td rowspan="1" colspan="1">25.7</td><td rowspan="1" colspan="1">9.2</td><td rowspan="1" colspan="1">12.8</td><td rowspan="1" colspan="1">9.3</td><td rowspan="1" colspan="1">8.0</td><td rowspan="1" colspan="1">8.0</td><td rowspan="1" colspan="1">3.9</td><td rowspan="1" colspan="1">3.0</td><td rowspan="1" colspan="1">5.7</td><td rowspan="1" colspan="1">2.5</td><td rowspan="1" colspan="1">1.1</td><td rowspan="1" colspan="1">5.7</td><td rowspan="1" colspan="1">11.1</td></tr><tr><td rowspan="1" colspan="1"><italic><tp:taxon-name><tp:taxon-name-part taxon-name-part-type="genus" reg="Phyllobates">P.</tp:taxon-name-part><tp:taxon-name-part taxon-name-part-type="species" reg="samperi">samperi</tp:taxon-name-part></tp:taxon-name></italic> sp. nov.</td><td rowspan="1" colspan="1"><named-content xmlns:xlink="http://www.w3.org/1999/xlink" content-type="dwc:institutional_code" xlink:title="Amphibian Collection of the C.J. Marinkelle Museum of Natural History at Universidad de los Andes" xlink:href="http://grbio.org/institution/la-universidad-de-los-andes" xlink:type="simple">ANDES-A</named-content> 3666</td><td rowspan="1" colspan="1">M</td><td rowspan="1" colspan="1">24.1</td><td rowspan="1" colspan="1">12.3</td><td rowspan="1" colspan="1">12.4</td><td rowspan="1" colspan="1">7.7</td><td rowspan="1" colspan="1">7.5</td><td rowspan="1" colspan="1">9.2</td><td rowspan="1" colspan="1">3.6</td><td rowspan="1" colspan="1">2.4</td><td rowspan="1" colspan="1">5.7</td><td rowspan="1" colspan="1">2.0</td><td rowspan="1" colspan="1">2.8</td><td rowspan="1" colspan="1">7.1</td><td rowspan="1" colspan="1">12.4</td></tr><tr><td rowspan="1" colspan="1"><italic><tp:taxon-name><tp:taxon-name-part taxon-name-part-type="genus" reg="Phyllobates">P.</tp:taxon-name-part><tp:taxon-name-part taxon-name-part-type="species" reg="samperi">samperi</tp:taxon-name-part></tp:taxon-name></italic> sp. nov.</td><td rowspan="1" colspan="1"><named-content xmlns:xlink="http://www.w3.org/1999/xlink" content-type="dwc:institutional_code" xlink:title="Amphibian Collection of the C.J. Marinkelle Museum of Natural History at Universidad de los Andes" xlink:href="http://grbio.org/institution/la-universidad-de-los-andes" xlink:type="simple">ANDES-A</named-content> 3667</td><td rowspan="1" colspan="1">M</td><td rowspan="1" colspan="1">25.6</td><td rowspan="1" colspan="1">10.2</td><td rowspan="1" colspan="1">13.8</td><td rowspan="1" colspan="1">9.8</td><td rowspan="1" colspan="1">8.6</td><td rowspan="1" colspan="1">9.9</td><td rowspan="1" colspan="1">3.8</td><td rowspan="1" colspan="1">3.7</td><td rowspan="1" colspan="1">5.9</td><td rowspan="1" colspan="1">2.5</td><td rowspan="1" colspan="1">2.8</td><td rowspan="1" colspan="1">6.4</td><td rowspan="1" colspan="1">11.2</td></tr><tr><td rowspan="1" colspan="1"><italic><tp:taxon-name><tp:taxon-name-part taxon-name-part-type="genus" reg="Phyllobates">P.</tp:taxon-name-part><tp:taxon-name-part taxon-name-part-type="species" reg="samperi">samperi</tp:taxon-name-part></tp:taxon-name></italic> sp. nov.</td><td rowspan="1" colspan="1"><named-content xmlns:xlink="http://www.w3.org/1999/xlink" content-type="dwc:institutional_code" xlink:title="Amphibian Collection of the C.J. Marinkelle Museum of Natural History at Universidad de los Andes" xlink:href="http://grbio.org/institution/la-universidad-de-los-andes" xlink:type="simple">ANDES-A</named-content> 3668</td><td rowspan="1" colspan="1">M</td><td rowspan="1" colspan="1">25.9</td><td rowspan="1" colspan="1">11.6</td><td rowspan="1" colspan="1">12.4</td><td rowspan="1" colspan="1">8.7</td><td rowspan="1" colspan="1">7.6</td><td rowspan="1" colspan="1">9.5</td><td rowspan="1" colspan="1">3.5</td><td rowspan="1" colspan="1">3.4</td><td rowspan="1" colspan="1">6.4</td><td rowspan="1" colspan="1">2.4</td><td rowspan="1" colspan="1">2.8</td><td rowspan="1" colspan="1">6.3</td><td rowspan="1" colspan="1">10.0</td></tr><tr><td rowspan="1" colspan="1"><italic><tp:taxon-name><tp:taxon-name-part taxon-name-part-type="genus" reg="Phyllobates">P.</tp:taxon-name-part><tp:taxon-name-part taxon-name-part-type="species" reg="samperi">samperi</tp:taxon-name-part></tp:taxon-name></italic> sp. nov.</td><td rowspan="1" colspan="1"><named-content xmlns:xlink="http://www.w3.org/1999/xlink" content-type="dwc:institutional_code" xlink:title="Amphibian Collection of the C.J. Marinkelle Museum of Natural History at Universidad de los Andes" xlink:href="http://grbio.org/institution/la-universidad-de-los-andes" xlink:type="simple">ANDES-A</named-content> 3669</td><td rowspan="1" colspan="1">M</td><td rowspan="1" colspan="1">25.0</td><td rowspan="1" colspan="1">11.2</td><td rowspan="1" colspan="1">14.4</td><td rowspan="1" colspan="1">7.2</td><td rowspan="1" colspan="1">7.6</td><td rowspan="1" colspan="1">8.5</td><td rowspan="1" colspan="1">3.3</td><td rowspan="1" colspan="1">3.7</td><td rowspan="1" colspan="1">5.8</td><td rowspan="1" colspan="1">3.6</td><td rowspan="1" colspan="1">2.7</td><td rowspan="1" colspan="1">6.5</td><td rowspan="1" colspan="1">11.0</td></tr><tr><td rowspan="1" colspan="1"><italic><tp:taxon-name><tp:taxon-name-part taxon-name-part-type="genus" reg="Phyllobates">P.</tp:taxon-name-part><tp:taxon-name-part taxon-name-part-type="species" reg="samperi">samperi</tp:taxon-name-part></tp:taxon-name></italic> sp. nov.</td><td rowspan="1" colspan="1"><named-content xmlns:xlink="http://www.w3.org/1999/xlink" content-type="dwc:institutional_code" xlink:title="Amphibian Collection of the C.J. Marinkelle Museum of Natural History at Universidad de los Andes" xlink:href="http://grbio.org/institution/la-universidad-de-los-andes" xlink:type="simple">ANDES-A</named-content> 3670</td><td rowspan="1" colspan="1">F</td><td rowspan="1" colspan="1">27.0</td><td rowspan="1" colspan="1">10.7</td><td rowspan="1" colspan="1">13.7</td><td rowspan="1" colspan="1">8.6</td><td rowspan="1" colspan="1">8.2</td><td rowspan="1" colspan="1">9.0</td><td rowspan="1" colspan="1">3.2</td><td rowspan="1" colspan="1">3.0</td><td rowspan="1" colspan="1">5.5</td><td rowspan="1" colspan="1">2.5</td><td rowspan="1" colspan="1">2.9</td><td rowspan="1" colspan="1">6.4</td><td rowspan="1" colspan="1">11.9</td></tr><tr><td rowspan="1" colspan="1"><italic><tp:taxon-name><tp:taxon-name-part taxon-name-part-type="genus" reg="Phyllobates">P.</tp:taxon-name-part><tp:taxon-name-part taxon-name-part-type="species" reg="samperi">samperi</tp:taxon-name-part></tp:taxon-name></italic> sp. nov.</td><td rowspan="1" colspan="1"><named-content xmlns:xlink="http://www.w3.org/1999/xlink" content-type="dwc:institutional_code" xlink:title="Amphibian Collection of the C.J. Marinkelle Museum of Natural History at Universidad de los Andes" xlink:href="http://grbio.org/institution/la-universidad-de-los-andes" xlink:type="simple">ANDES-A</named-content> 3671</td><td rowspan="1" colspan="1">M</td><td rowspan="1" colspan="1">24.5</td><td rowspan="1" colspan="1">11.3</td><td rowspan="1" colspan="1">13.6</td><td rowspan="1" colspan="1">7.1</td><td rowspan="1" colspan="1">7.2</td><td rowspan="1" colspan="1">8.7</td><td rowspan="1" colspan="1">3.3</td><td rowspan="1" colspan="1">4.3</td><td rowspan="1" colspan="1">5.4</td><td rowspan="1" colspan="1">2.4</td><td rowspan="1" colspan="1">2.8</td><td rowspan="1" colspan="1">6.1</td><td rowspan="1" colspan="1">11.8</td></tr><tr><td rowspan="1" colspan="1"><italic><tp:taxon-name><tp:taxon-name-part taxon-name-part-type="genus" reg="Phyllobates">P.</tp:taxon-name-part><tp:taxon-name-part taxon-name-part-type="species" reg="samperi">samperi</tp:taxon-name-part></tp:taxon-name></italic> sp. nov.</td><td rowspan="1" colspan="1"><named-content xmlns:xlink="http://www.w3.org/1999/xlink" content-type="dwc:institutional_code" xlink:title="Amphibian Collection of the C.J. Marinkelle Museum of Natural History at Universidad de los Andes" xlink:href="http://grbio.org/institution/la-universidad-de-los-andes" xlink:type="simple">ANDES-A</named-content> 3672</td><td rowspan="1" colspan="1">–</td><td rowspan="1" colspan="1">24.5</td><td rowspan="1" colspan="1">11.7</td><td rowspan="1" colspan="1">12.3</td><td rowspan="1" colspan="1">7.1</td><td rowspan="1" colspan="1">7.4</td><td rowspan="1" colspan="1">9.9</td><td rowspan="1" colspan="1">3.3</td><td rowspan="1" colspan="1">3.0</td><td rowspan="1" colspan="1">5.2</td><td rowspan="1" colspan="1">2.6</td><td rowspan="1" colspan="1">2.8</td><td rowspan="1" colspan="1">5.8</td><td rowspan="1" colspan="1">11.9</td></tr><tr><td rowspan="1" colspan="1"/><td rowspan="1" colspan="1">Mean</td><td rowspan="1" colspan="1"/><td rowspan="1" colspan="1">25.0</td><td rowspan="1" colspan="1">10.5</td><td rowspan="1" colspan="1">12.8</td><td rowspan="1" colspan="1">8.2</td><td rowspan="1" colspan="1">7.8</td><td rowspan="1" colspan="1">8.8</td><td rowspan="1" colspan="1">3.3</td><td rowspan="1" colspan="1">3.1</td><td rowspan="1" colspan="1">5.4</td><td rowspan="1" colspan="1">2.6</td><td rowspan="1" colspan="1">2.0</td><td rowspan="1" colspan="1">6.1</td><td rowspan="1" colspan="1">11.0</td></tr><tr><td rowspan="1" colspan="1"/><td rowspan="1" colspan="1">SD</td><td rowspan="1" colspan="1"/><td rowspan="1" colspan="1">1.6</td><td rowspan="1" colspan="1">1.2</td><td rowspan="1" colspan="1">1.0</td><td rowspan="1" colspan="1">0.9</td><td rowspan="1" colspan="1">0.7</td><td rowspan="1" colspan="1">0.7</td><td rowspan="1" colspan="1">0.4</td><td rowspan="1" colspan="1">0.5</td><td rowspan="1" colspan="1">0.6</td><td rowspan="1" colspan="1">0.3</td><td rowspan="1" colspan="1">0.8</td><td rowspan="1" colspan="1">0.4</td><td rowspan="1" colspan="1">0.9</td></tr><tr><td rowspan="1" colspan="1"><italic><tp:taxon-name><tp:taxon-name-part taxon-name-part-type="genus" reg="Phyllobates">P.</tp:taxon-name-part><tp:taxon-name-part taxon-name-part-type="species" reg="bezosi">bezosi</tp:taxon-name-part></tp:taxon-name></italic> sp. nov.</td><td rowspan="1" colspan="1">AA_7242</td><td rowspan="1" colspan="1">–</td><td rowspan="1" colspan="1">32.9</td><td rowspan="1" colspan="1">15.5</td><td rowspan="1" colspan="1">17.0</td><td rowspan="1" colspan="1">13.0</td><td rowspan="1" colspan="1">11.5</td><td rowspan="1" colspan="1">8.9</td><td rowspan="1" colspan="1">4.8</td><td rowspan="1" colspan="1">3.3</td><td rowspan="1" colspan="1">4.1</td><td rowspan="1" colspan="1">3.2</td><td rowspan="1" colspan="1">3.1</td><td rowspan="1" colspan="1">10.4</td><td rowspan="1" colspan="1">16.2</td></tr><tr><td rowspan="1" colspan="1"><italic><tp:taxon-name><tp:taxon-name-part taxon-name-part-type="genus" reg="Phyllobates">P.</tp:taxon-name-part><tp:taxon-name-part taxon-name-part-type="species" reg="bezosi">bezosi</tp:taxon-name-part></tp:taxon-name></italic> sp. nov.</td><td rowspan="1" colspan="1">AA_7243</td><td rowspan="1" colspan="1">–</td><td rowspan="1" colspan="1">32.9</td><td rowspan="1" colspan="1">16.3</td><td rowspan="1" colspan="1">17.0</td><td rowspan="1" colspan="1">13.4</td><td rowspan="1" colspan="1">11.2</td><td rowspan="1" colspan="1">12.1</td><td rowspan="1" colspan="1">4.8</td><td rowspan="1" colspan="1">3.6</td><td rowspan="1" colspan="1">4.3</td><td rowspan="1" colspan="1">3.6</td><td rowspan="1" colspan="1">3.4</td><td rowspan="1" colspan="1">10.2</td><td rowspan="1" colspan="1">16.7</td></tr><tr><td rowspan="1" colspan="1"><italic><tp:taxon-name><tp:taxon-name-part taxon-name-part-type="genus" reg="Phyllobates">P.</tp:taxon-name-part><tp:taxon-name-part taxon-name-part-type="species" reg="bezosi">bezosi</tp:taxon-name-part></tp:taxon-name></italic> sp. nov.</td><td rowspan="1" colspan="1">AA_7244</td><td rowspan="1" colspan="1">–</td><td rowspan="1" colspan="1">35.3</td><td rowspan="1" colspan="1">15.4</td><td rowspan="1" colspan="1">16.7</td><td rowspan="1" colspan="1">12.2</td><td rowspan="1" colspan="1">11.6</td><td rowspan="1" colspan="1">10.5</td><td rowspan="1" colspan="1">4.5</td><td rowspan="1" colspan="1">3.8</td><td rowspan="1" colspan="1">4.9</td><td rowspan="1" colspan="1">4.7</td><td rowspan="1" colspan="1">3.2</td><td rowspan="1" colspan="1">9.4</td><td rowspan="1" colspan="1">17.4</td></tr><tr><td rowspan="1" colspan="1"><italic><tp:taxon-name><tp:taxon-name-part taxon-name-part-type="genus" reg="Phyllobates">P.</tp:taxon-name-part><tp:taxon-name-part taxon-name-part-type="species" reg="bezosi">bezosi</tp:taxon-name-part></tp:taxon-name></italic> sp. nov.</td><td rowspan="1" colspan="1">AA_7245</td><td rowspan="1" colspan="1">–</td><td rowspan="1" colspan="1">30.9</td><td rowspan="1" colspan="1">14.0</td><td rowspan="1" colspan="1">16.6</td><td rowspan="1" colspan="1">12.0</td><td rowspan="1" colspan="1">12.9</td><td rowspan="1" colspan="1">7.5</td><td rowspan="1" colspan="1">4.6</td><td rowspan="1" colspan="1">4.3</td><td rowspan="1" colspan="1">7.5</td><td rowspan="1" colspan="1">4.1</td><td rowspan="1" colspan="1">2.8</td><td rowspan="1" colspan="1">9.1</td><td rowspan="1" colspan="1">14.2</td></tr><tr><td rowspan="1" colspan="1"><italic><tp:taxon-name><tp:taxon-name-part taxon-name-part-type="genus" reg="Phyllobates">P.</tp:taxon-name-part><tp:taxon-name-part taxon-name-part-type="species" reg="bezosi">bezosi</tp:taxon-name-part></tp:taxon-name></italic> sp. nov.</td><td rowspan="1" colspan="1">CPZ-UV 9191 (HT)</td><td rowspan="1" colspan="1">M</td><td rowspan="1" colspan="1">32.6</td><td rowspan="1" colspan="1">16.2</td><td rowspan="1" colspan="1">17.6</td><td rowspan="1" colspan="1">10.9</td><td rowspan="1" colspan="1">10.8</td><td rowspan="1" colspan="1">9.4</td><td rowspan="1" colspan="1">4.8</td><td rowspan="1" colspan="1">4.5</td><td rowspan="1" colspan="1">3.4</td><td rowspan="1" colspan="1">3.1</td><td rowspan="1" colspan="1">2.6</td><td rowspan="1" colspan="1">8.9</td><td rowspan="1" colspan="1">15.2</td></tr><tr><td rowspan="1" colspan="1"><italic><tp:taxon-name><tp:taxon-name-part taxon-name-part-type="genus" reg="Phyllobates">P.</tp:taxon-name-part><tp:taxon-name-part taxon-name-part-type="species" reg="bezosi">bezosi</tp:taxon-name-part></tp:taxon-name></italic> sp. nov.</td><td rowspan="1" colspan="1">CPZ-UV 9192</td><td rowspan="1" colspan="1">M</td><td rowspan="1" colspan="1">34.2</td><td rowspan="1" colspan="1">16.4</td><td rowspan="1" colspan="1">18.5</td><td rowspan="1" colspan="1">11.1</td><td rowspan="1" colspan="1">11.6</td><td rowspan="1" colspan="1">10.5</td><td rowspan="1" colspan="1">5.2</td><td rowspan="1" colspan="1">5.3</td><td rowspan="1" colspan="1">3.3</td><td rowspan="1" colspan="1">3.6</td><td rowspan="1" colspan="1">2.6</td><td rowspan="1" colspan="1">10.2</td><td rowspan="1" colspan="1">16.4</td></tr><tr><td rowspan="1" colspan="1"><italic><tp:taxon-name><tp:taxon-name-part taxon-name-part-type="genus" reg="Phyllobates">P.</tp:taxon-name-part><tp:taxon-name-part taxon-name-part-type="species" reg="bezosi">bezosi</tp:taxon-name-part></tp:taxon-name></italic> sp. nov.</td><td rowspan="1" colspan="1">CPZ-UV 9193</td><td rowspan="1" colspan="1">M</td><td rowspan="1" colspan="1">35.0</td><td rowspan="1" colspan="1">17.1</td><td rowspan="1" colspan="1">18.2</td><td rowspan="1" colspan="1">12.2</td><td rowspan="1" colspan="1">12.3</td><td rowspan="1" colspan="1">10.5</td><td rowspan="1" colspan="1">5.0</td><td rowspan="1" colspan="1">5.2</td><td rowspan="1" colspan="1">3.4</td><td rowspan="1" colspan="1">3.1</td><td rowspan="1" colspan="1">2.6</td><td rowspan="1" colspan="1">9.2</td><td rowspan="1" colspan="1">16.9</td></tr><tr><td rowspan="1" colspan="1"><italic><tp:taxon-name><tp:taxon-name-part taxon-name-part-type="genus" reg="Phyllobates">P.</tp:taxon-name-part><tp:taxon-name-part taxon-name-part-type="species" reg="bezosi">bezosi</tp:taxon-name-part></tp:taxon-name></italic> sp. nov.</td><td rowspan="1" colspan="1">CPZ-UV 9194</td><td rowspan="1" colspan="1">M</td><td rowspan="1" colspan="1">32.3</td><td rowspan="1" colspan="1">16.0</td><td rowspan="1" colspan="1">17.6</td><td rowspan="1" colspan="1">12.0</td><td rowspan="1" colspan="1">10.9</td><td rowspan="1" colspan="1">9.3</td><td rowspan="1" colspan="1">5.2</td><td rowspan="1" colspan="1">5.2</td><td rowspan="1" colspan="1">3.5</td><td rowspan="1" colspan="1">3.1</td><td rowspan="1" colspan="1">2.7</td><td rowspan="1" colspan="1">8.9</td><td rowspan="1" colspan="1">14.7</td></tr><tr><td rowspan="1" colspan="1"><italic><tp:taxon-name><tp:taxon-name-part taxon-name-part-type="genus" reg="Phyllobates">P.</tp:taxon-name-part><tp:taxon-name-part taxon-name-part-type="species" reg="bezosi">bezosi</tp:taxon-name-part></tp:taxon-name></italic> sp. nov.</td><td rowspan="1" colspan="1">CPZ-UV 9195</td><td rowspan="1" colspan="1">F</td><td rowspan="1" colspan="1">36.1</td><td rowspan="1" colspan="1">17.6</td><td rowspan="1" colspan="1">19.7</td><td rowspan="1" colspan="1">13.1</td><td rowspan="1" colspan="1">12.1</td><td rowspan="1" colspan="1">10.8</td><td rowspan="1" colspan="1">5.4</td><td rowspan="1" colspan="1">5.7</td><td rowspan="1" colspan="1">4.3</td><td rowspan="1" colspan="1">3.6</td><td rowspan="1" colspan="1">3.0</td><td rowspan="1" colspan="1">10.1</td><td rowspan="1" colspan="1">17.0</td></tr><tr><td rowspan="1" colspan="1"/><td rowspan="1" colspan="1">Mean</td><td rowspan="1" colspan="1"/><td rowspan="1" colspan="1">33.6</td><td rowspan="1" colspan="1">16.0</td><td rowspan="1" colspan="1">17.6</td><td rowspan="1" colspan="1">12.2</td><td rowspan="1" colspan="1">11.7</td><td rowspan="1" colspan="1">9.9</td><td rowspan="1" colspan="1">4.9</td><td rowspan="1" colspan="1">4.5</td><td rowspan="1" colspan="1">4.3</td><td rowspan="1" colspan="1">3.6</td><td rowspan="1" colspan="1">2.9</td><td rowspan="1" colspan="1">9.6</td><td rowspan="1" colspan="1">16.1</td></tr><tr><td rowspan="1" colspan="1"/><td rowspan="1" colspan="1">SD</td><td rowspan="1" colspan="1"/><td rowspan="1" colspan="1">1.7</td><td rowspan="1" colspan="1">1.0</td><td rowspan="1" colspan="1">1.0</td><td rowspan="1" colspan="1">0.9</td><td rowspan="1" colspan="1">0.7</td><td rowspan="1" colspan="1">1.3</td><td rowspan="1" colspan="1">0.3</td><td rowspan="1" colspan="1">0.9</td><td rowspan="1" colspan="1">1.3</td><td rowspan="1" colspan="1">0.5</td><td rowspan="1" colspan="1">0.3</td><td rowspan="1" colspan="1">0.6</td><td rowspan="1" colspan="1">1.1</td></tr></tbody></table></table-wrap><supplementary-material xmlns:xlink="http://www.w3.org/1999/xlink" id="S1" position="float" orientation="portrait" xlink:type="simple"><object-id content-type="doi" xlink:type="simple">10.3897/zookeys.1212.126733.suppl1</object-id><object-id content-type="arpha" xlink:type="simple">BB23FCD0-B587-5B36-8810-38AEA4712A09</object-id><label>Supplementary material 1</label><caption><p>Linked data for primary biodiversity data</p></caption><statement content-type="dataType"><label>Data type</label><p>xlsx</p></statement><media xlink:href="zookeys-1212-217_article-126733__-s001.xlsx" mimetype="application" mime-subtype="vnd.openxmlformats-officedocument.spreadsheetml.sheet" position="float" orientation="portrait" xlink:type="simple" id="oo_1135009.xlsx"><uri content-type="original_file" xlink:type="simple">https://binary.pensoft.net/file/1135009</uri></media><permissions><license xlink:type="simple"><license-p>This dataset is made available under the Open Database License (http://opendatacommons.org/licenses/odbl/1.0/). The Open Database License (ODbL) is a license agreement intended to allow users to freely share, modify, and use this Dataset while maintaining this same freedom for others, provided that the original source and author(s) are credited.</license-p></license></permissions><attrib specific-use="authors">Adolfo Amézquita, Fernando Vargas-Salinas, Iván Ramos, Pablo Palacios-Rodríguez, Erika Nathalia Salazar, Michelle Quiroz, Wilmar Bolívar, Diana M. Galindo-Uribe, Luis A. Mazariegos-H</attrib></supplementary-material></tp:treatment-sec><ref-list><ref id="B38"><mixed-citation xmlns:xlink="http://www.w3.org/1999/xlink" xlink:type="simple"><person-group><name name-style="western"><surname>Santos</surname><given-names>JC</given-names></name><name name-style="western"><surname>Coloma</surname><given-names>LA</given-names></name><name name-style="western"><surname>Summers</surname><given-names>K</given-names></name><name name-style="western"><surname>Caldwell</surname><given-names>JP</given-names></name><name name-style="western"><surname>Ree</surname><given-names>R</given-names></name><name name-style="western"><surname>Cannatella</surname><given-names>DC</given-names></name></person-group> (<year>2009</year>) Amazonian amphibian diversity is primarily derived from late Miocene Andean lineages. PLoS Biology 7: e56. <ext-link xlink:href="10.1371/journal.pbio.1000056" ext-link-type="doi" xlink:type="simple">https://doi.org/10.1371/journal.pbio.1000056</ext-link></mixed-citation></ref><ref id="B26"><mixed-citation xmlns:xlink="http://www.w3.org/1999/xlink" xlink:type="simple"><person-group><name name-style="western"><surname>Márquez</surname><given-names>R</given-names></name><name name-style="western"><surname>Linderoth</surname><given-names>TP</given-names></name><name name-style="western"><surname>Mejía‐Vargas</surname><given-names>D</given-names></name><name name-style="western"><surname>Nielsen</surname><given-names>R</given-names></name><name name-style="western"><surname>Amézquita</surname><given-names>A</given-names></name><name name-style="western"><surname>Kronforst</surname><given-names>MR</given-names></name></person-group> (<year>2020</year>) <article-title>Divergence, gene flow, and the origin of leapfrog geographic distributions: The history of colour pattern variation in <italic><tp:taxon-name><tp:taxon-name-part taxon-name-part-type="genus">Phyllobates</tp:taxon-name-part></tp:taxon-name></italic> poison‐dart frogs.</article-title><source>Molecular Ecology</source><volume>29</volume>: <fpage>3702</fpage>–<lpage>3719</lpage>. <ext-link xlink:href="10.1111/mec.15598" ext-link-type="doi" xlink:type="simple">https://doi.org/10.1111/mec.15598</ext-link></mixed-citation></ref><ref id="B16"><mixed-citation xmlns:xlink="http://www.w3.org/1999/xlink" xlink:type="simple"><person-group><name name-style="western"><surname>Grant</surname><given-names>T</given-names></name><name name-style="western"><surname>Frost</surname><given-names>DR</given-names></name><name name-style="western"><surname>Caldwell</surname><given-names>JP</given-names></name><name name-style="western"><surname>Gagliardo</surname><given-names>R</given-names></name><name name-style="western"><surname>Haddad</surname><given-names>CFB</given-names></name><name name-style="western"><surname>Kok</surname><given-names>PJR</given-names></name><name name-style="western"><surname>Means</surname><given-names>DB</given-names></name><name name-style="western"><surname>Noonan</surname><given-names>BP</given-names></name><name name-style="western"><surname>Schargel</surname><given-names>WE</given-names></name><name name-style="western"><surname>Wheeler</surname><given-names>WC</given-names></name></person-group> (<year>2006</year>) . Phylogenetic systematics of dart-poison frogs and their relatives (<tp:taxon-name><tp:taxon-name-part taxon-name-part-type="class">Amphibia</tp:taxon-name-part></tp:taxon-name>: Athesphatanura: <tp:taxon-name><tp:taxon-name-part taxon-name-part-type="family">Dendrobatidae</tp:taxon-name-part></tp:taxon-name>). Bulletin of the American Museum of Natural History 299: 1–262. <ext-link xlink:href="10.1206/0003-0090(2006)299%5B1:PSODFA%5D2.0.CO;2" ext-link-type="doi" xlink:type="simple">https://doi.org/10.1206/0003-0090(2006)299[1:PSODFA]2.0.CO;2</ext-link></mixed-citation></ref><ref id="B31"><mixed-citation xmlns:xlink="http://www.w3.org/1999/xlink" xlink:type="simple"><person-group><name name-style="western"><surname>Myers</surname><given-names>CW</given-names></name><name name-style="western"><surname>Daly</surname><given-names>JW</given-names></name></person-group> (<year>1976</year>) <article-title>Preliminary evaluation of skin toxins and vocalizations in taxonomic and evolutionary studies of poison-dart frogs.</article-title><source>Bulletin of the American Museum of Natural History</source><volume>157</volume>: <fpage>175</fpage>–<lpage>263</lpage>. <ext-link xlink:href="https://core.ac.uk/download/pdf/18223182.pdf" ext-link-type="uri" xlink:type="simple">https://core.ac.uk/download/pdf/18223182.pdf</ext-link></mixed-citation></ref><ref id="B33"><mixed-citation xmlns:xlink="http://www.w3.org/1999/xlink" xlink:type="simple"><person-group><name name-style="western"><surname>Myers</surname><given-names>CW</given-names></name><name name-style="western"><surname>Daly</surname><given-names>JW</given-names></name><name name-style="western"><surname>Malkin</surname><given-names>B</given-names></name></person-group> (<year>1978</year>) <article-title>A dangerously toxic new frog (<italic><tp:taxon-name><tp:taxon-name-part taxon-name-part-type="genus">Phyllobates</tp:taxon-name-part></tp:taxon-name></italic>) used by Emberá Indians of western Colombia, with discussion of blowgun fabrication and dart poisoning.</article-title><source>Bulletin of the American Museum of Natural History</source><volume>161</volume>: <fpage>307</fpage>–<lpage>366</lpage>. <ext-link xlink:href="https://repositorio.ucaldas.edu.co/handle/ucaldas/17746" ext-link-type="uri" xlink:type="simple">https://repositorio.ucaldas.edu.co/handle/ucaldas/17746</ext-link></mixed-citation></ref><ref id="B30"><mixed-citation xmlns:xlink="http://www.w3.org/1999/xlink" xlink:type="simple"><person-group><name name-style="western"><surname>Myers</surname><given-names>CW</given-names></name><name name-style="western"><surname>Böhme</surname><given-names>W</given-names></name></person-group> (<year>1996</year>) <article-title>On the type specimens of two Colombian poison frogs described by A. A. Berthold (1845), and their bearing on the locality “Provinz Popayan”.</article-title><source>American Museum Novitates</source><volume>3185</volume>: <fpage>1</fpage>–<lpage>20</lpage>. <ext-link xlink:href="https://digitallibrary.amnh.org/bitstreams/df1dc042-3416-4694-b062-5d0e2c6747a6/download" ext-link-type="uri" xlink:type="simple">https://digitallibrary.amnh.org/bitstreams/df1dc042-3416-4694-b062-5d0e2c6747a6/download</ext-link></mixed-citation></ref><ref id="B13"><mixed-citation xmlns:xlink="http://www.w3.org/1999/xlink" xlink:type="simple"><person-group><name name-style="western"><surname>González-Santoro</surname><given-names>M</given-names></name><name name-style="western"><surname>Palacios-Rodríguez</surname><given-names>P</given-names></name><name name-style="western"><surname>Hernández-Restrepo</surname><given-names>J</given-names></name><name name-style="western"><surname>Mejía-Vargas</surname><given-names>D</given-names></name><name name-style="western"><surname>Amézquita</surname><given-names>A</given-names></name></person-group> (<year>2022</year>) <article-title>The advertisement and courtship calls of <italic><tp:taxon-name><tp:taxon-name-part taxon-name-part-type="genus">Phyllobates</tp:taxon-name-part><tp:taxon-name-part taxon-name-part-type="species">bicolor</tp:taxon-name-part></tp:taxon-name></italic> (<tp:taxon-name><tp:taxon-name-part taxon-name-part-type="order">Anura</tp:taxon-name-part></tp:taxon-name>: <tp:taxon-name><tp:taxon-name-part taxon-name-part-type="family">Dendrobatidae</tp:taxon-name-part></tp:taxon-name>) from a natural population in the Colombian pacific cloud forests.</article-title><source>Zootaxa</source><volume>5100</volume>: <fpage>145</fpage>–<lpage>150</lpage>. <ext-link xlink:href="10.11646/zootaxa.5100.1.9" ext-link-type="doi" xlink:type="simple">https://doi.org/10.11646/zootaxa.5100.1.9</ext-link></mixed-citation></ref><ref id="B14"><mixed-citation xmlns:xlink="http://www.w3.org/1999/xlink" xlink:type="simple"><person-group><name name-style="western"><surname>González-Santoro</surname><given-names>M</given-names></name><name name-style="western"><surname>Palacios-Rodríguez</surname><given-names>P</given-names></name><name name-style="western"><surname>González</surname><given-names>M</given-names></name><name name-style="western"><surname>Hernández-Restrepo</surname><given-names>J</given-names></name><name name-style="western"><surname>Mejía-Vargas</surname><given-names>D</given-names></name><name name-style="western"><surname>Amézquita</surname><given-names>A</given-names></name></person-group> (<year>2023</year>) <article-title>Decoupled auditory perception from acoustic signal divergence hinders species recognition in territorial poison frogs.</article-title><source>Behavioral Ecology and Sociobiology</source><volume>77</volume>: <fpage>1</fpage>–<lpage>11</lpage>. <ext-link xlink:href="10.1007/s00265-022-03281-8" ext-link-type="doi" xlink:type="simple">https://doi.org/10.1007/s00265-022-03281-8</ext-link></mixed-citation></ref><ref id="B19"><mixed-citation xmlns:xlink="http://www.w3.org/1999/xlink" xlink:type="simple">IUCN (<year>2012</year>) IUCN Red List Categories and Criteria: Version 3.1. (2<sup>nd</sup> edn.). IUCN, Gland\Cambridge.</mixed-citation></ref></ref-list></tp:taxon-treatment>
