# Supplementary material for: ﻿Molecular phylogenetics uncovers two new species in the genus Phyllobates (Anura, Dendrobatidae): the terrible frog gets two new sisters
Source: Zookeys. 2024 Sep 16;1212:217–40. doi: 10.3897/zookeys.1212.126733 (PMC11420536; doi:10.3897/zookeys.1212.126733)
Supplement: Supplementary material 1 — Linked data for primary biodiversity data [file zookeys-1212-217_article-126733__-s001.xlsx]

## Sheet: Table 3
Species	OTU*	Voucher	Department, Municipality, Locality	Study	Accessions
					16S	COI	Cytb
P. aurotaenia	P. aurotaenia Atrato	GECOH1065	Chocó, Quibdó, Pacurita	Márquez et al. 2020	MT808223	MT742691	MT749179
P. aurotaenia	P. aurotaenia Atrato	GECOH1066	Chocó, Quibdó, Pacurita	Márquez et al. 2020	MT808224	MT742692	MT749180
P. aurotaenia	P. aurotaenia Atrato	GECOH1067	Chocó, Quibdó, Pacurita	Márquez et al. 2020	MT808225	MT742693	MT749181
P. aurotaenia	P. aurotaenia Atrato	GECOH1068	Chocó, Quibdó, Pacurita	Márquez et al. 2020	MT808226	MT742694	MT749182
P. aurotaenia	P. aurotaenia Atrato	GECOH1307	Chocó, Lloró	Márquez et al. 2020	MT808227	MT742695	MT749183
P. aurotaenia	P. aurotaenia Atrato	GECOH1309	Chocó, Lloró	Márquez et al. 2020	MT808228	MT742696	MT749184
P. aurotaenia	P. aurotaenia Baudó West	GECOH1144	Chocó, Nuquí, Arusí	Márquez et al. 2020	MT808238	MT742706	MT749194
P. aurotaenia	P. aurotaenia Baudó West	GECOH1145	Chocó, Nuquí, Arusí	Márquez et al. 2020	MT808239	MT742707	MT749195
P. aurotaenia	P. aurotaenia Baudó West	GECOH1155	Chocó, Nuquí, Arusí	Márquez et al. 2020	MT808240	MT742708	MT749196
P. aurotaenia	P. aurotaenia Baudó West	GECOH858	Chocó, Nuquí, Arusí	Márquez et al. 2020	MT808237	MT742705	MT749193
Phyllobates sp.	P. bicolor South	GECOH1039	Chocó, San José del Palmar	Márquez et al. 2020	MT808263	MT742739	MT749227
Phyllobates sp.	P. bicolor South	GECOH2128	Chocó, Sipí	Márquez et al. 2020	MT808264	MT742742	MT749228
Phyllobates sp.	P. bicolor South	GECOH2129	Chocó, Sipí	Márquez et al. 2020	MT808265	MT742743	MT749229
Phyllobates sp.	P. bicolor South	GECOH2130	Chocó, Sipí	Márquez et al. 2020	MT808266	MT742744	MT749230
Phyllobates sp.	P. bicolor South	GECOH2132	Chocó, Sipí	Márquez et al. 2020	MT808267	MT742745	MT749231
P. bezosi sp. nov.	-	AA_7256	Valle del Cauca, Bolívar, Río Garrapatas	This study	Pending	Pending	Pending
P. bezosi sp. nov.	-	AA_7243	Valle del Cauca, Bolívar, Río Garrapatas	This study	Pending	Pending	Pending
P. bezosi sp. nov.	-	AA_7244	Valle del Cauca, Bolívar, Río Garrapatas	This study	Pending	Pending	Pending
P. bezosi sp. nov.	-	AA_7245	Valle del Cauca, Bolívar, Río Garrapatas	This study	Pending	Pending	Pending
P. bezosi sp. nov.	-	AA_7257	Valle del Cauca, Bolívar, Río Garrapatas	This study	Pending	Pending	Pending
P. bicolor	P. bicolor	GECOH1174	Risaralda, Pueblo Rico	Márquez et al. 2020	MT808230	MT742698	MT749186
P. bicolor	P. bicolor	GECOH1176	Risaralda, Pueblo Rico	Márquez et al. 2020	MT808231	MT742699	MT749187
P. bicolor	P. bicolor	GECOH1177	Risaralda, Pueblo Rico	Márquez et al. 2020	MT808232	MT742700	MT749188
P. bicolor	P. lugubris	GECOH522	Risaralda, Pueblo Rico	Márquez et al. 2020	MT808229	MT742697	MT749185
P. bicolor	P. lugubris	GECOH523	Risaralda, Pueblo Rico	Márquez et al. 2020	MT808241	MT742709	MT749197
P. bicolor	P. lugubris	GECOH701	Risaralda, Pueblo Rico	Márquez et al. 2020	MT808233	MT742701	MT749189
P. samperi sp. nov.	P. aurotaenia South	GECOH1169	Valle del Cauca, Buenaventura, Pianguita	Márquez et al. 2020	MT808250	MT742722	MT749210
P. samperi sp. nov.	P. aurotaenia South	GECOH1170	Valle del Cauca, Buenaventura, Pianguita	Márquez et al. 2020	MT808251	MT742723	MT749211
P. samperi sp. nov.	P. aurotaenia South	GECOH1171	Valle del Cauca, Buenaventura, Pianguita	Márquez et al. 2020	MT808252	MT742724	MT749212
P. samperi sp. nov.	P. aurotaenia South	GECOH1172	Valle del Cauca, Buenaventura, Pianguita	Márquez et al. 2020	MT808253	MT742725	MT749213
P. samperi sp. nov.	P. aurotaenia South	GECOH1173	Valle del Cauca, Buenaventura, Pianguita	Márquez et al. 2020	MT808248	MT742720	MT749208
P. samperi sp. nov.	P. aurotaenia South	GECOH1189	Valle del Cauca, Buenaventura	Márquez et al. 2020	MT808254	MT742726	MT749214
P. samperi sp. nov.	P. aurotaenia South	GECOH1190	Valle del Cauca, Buenaventura, Maguipi	Márquez et al. 2020	MT808249	MT742721	MT749209
P. samperi sp. nov.	P. aurotaenia South	GECOH1192	Valle del Cauca, Buenaventura, Maguipi	Márquez et al. 2020	MT808255	MT742727	MT749215
P. terribilis	P. terribilis	GECOH1163	Valle del Cauca, Buenaventura, Río Cajambre	Márquez et al. 2020	JX887787	MT742731	MT749219
P. terribilis	P. terribilis	GECOH1164	Valle del Cauca, Buenaventura, Río Cajambre	Márquez et al. 2020	MT808256	MT742728	MT749216
P. terribilis	P. terribilis	GECOH1165	Valle del Cauca, Buenaventura, Río Cajambre	Márquez et al. 2020	MT808258	MT742732	MT749220
P. terribilis	P. terribilis	GECOH1181	Cauca, Timbiquí, La Brea	Márquez et al. 2020	MT808261	MT742737	MT749225
P. terribilis	P. terribilis	GECOH1183	Cauca, Timbiquí, La Brea	Márquez et al. 2020	MT808262	MT742738	MT749226
P. terribilis	P. terribilis	GECOH355	Valle del Cauca, Buenaventura, Río Naya	Márquez et al. 2020	JX887786	MT742733	MT749221
P. terribilis	P. terribilis	GECOH434	Valle del Cauca, Buenaventura, Río Naya	Márquez et al. 2020	JX887784	MT742735	MT749223
P. terribilis	P. terribilis	GECOH643	Valle del Cauca, Buenaventura, Río Yurumanguí	Márquez et al. 2020	JX887785	MT742729	MT749217
P. terribilis	P. terribilis	GECOH646	Valle del Cauca, Buenaventura, Río Cajambre	Márquez et al. 2020	MT808257	MT742730	MT749218
